# Supplementary material for: Heart and neural crest derivative 2‐induced preservation of sympathetic neurons attenuates sarcopenia with aging
Source: J Cachexia Sarcopenia Muscle. 2020 Nov 30;12(1):91–108. doi: 10.1002/jcsm.12644 (PMC7890150; doi:10.1002/jcsm.12644)
Supplement: Supplementary file 1 — Data S1. Supporting Information. [file JCSM-12-91-s001.zip]

Archive with 17 entries (17 files):
- JCSM_12644_Supplementary Database 1_Region 1 site-specific methylation.xlsx
- JCSM_12644_Supplementary Database 2_Region 2 site-specific methylation.xlsx
- JCSM_12644_Supplementary Database 3_Hand2_EV Genes.xlsx
- JCSM_12644_Supplementary Figure 10-1_crop.tif
- JCSM_12644_Supplementary Figure 10-2_crop.tif
- JCSM_12644_Supplementary Figure 10-3_crop.tif
- JCSM_12644_Supplementary Figure-1_crop.tif
- JCSM_12644_Supplementary Figure-2_crop.tif
- JCSM_12644_Supplementary Figure-3_crop.tif
- JCSM_12644_Supplementary Figure-4_crop.tif
- JCSM_12644_Supplementary Figure-5_crop.tif
- JCSM_12644_Supplementary Figure-6_crop.tif
- JCSM_12644_Supplementary Figure-7_crop.tif
- JCSM_12644_Supplementary Figure-8_crop.tif
- JCSM_12644_Supplementary Figure-9_crop.tif
- JCSM_12644_Supplementary Table 1_Abs.docx
- JCSM_12644_Supporting Information_text only.docx
