# Supplementary material for: Heart and neural crest derivative 2‐induced preservation of sympathetic neurons attenuates sarcopenia with aging
Source: J Cachexia Sarcopenia Muscle. 2020 Nov 30;12(1):91–108. doi: 10.1002/jcsm.12644 (PMC7890150; doi:10.1002/jcsm.12644)
Supplement: Supplementary file 1 — Data S1. Supporting Information. [file JCSM-12-91-s001.zip › JCSM_12644_Supplementary Database 1_Region 1 site-specific methylation.xlsx]

## Sheet: Overall mC %
	Region 1
	Young	Adult (13 m.o.)	Old
% mCG	3.24	3.61	32.27
%mCHG	0.61	0.59	0.61
%mCHH	0.67	0.74	0.78
Any	1.43	1.59	10.41

## Sheet: Young-Region 1
Chromosome	Region	Name	Total coverage	Strand coverage	Context coverage	Methylated coverage	Methylation level
Delbono Region 1	7	CHH	143	143	139	2	0.01
Delbono Region 1	8	CHG	146	146	145	5	0.03
Delbono Region 1	21	CHH	38245	38244	38221	20	0.000523
Delbono Region 1	24	CHG	39601	39599	39588	52	0.00131
Delbono Region 1	51	CpG	133685	133683	133577	5261	0.04
Delbono Region 1	56	CHH	152268	152266	152221	688	0.00452
Delbono Region 1	59	CHG	153224	153222	153096	2784	0.02
Delbono Region 1	67	CHH	174626	174624	174514	949	0.00544
Delbono Region 1	69	CHH	175572	175570	175388	487	0.00278
Delbono Region 1	73	CHH	196498	196497	196313	2221	0.01
Delbono Region 1	79	CHH	231836	231836	231701	724	0.00312
Delbono Region 1	80	CHH	231906	231906	231614	3406	0.01
Delbono Region 1	86	CHG	222437	222437	222061	1438	0.00648
Delbono Region 1	109	CHH	207319	207319	207052	1684	0.00813
Delbono Region 1	110	CHH	207277	207277	207084	448	0.00216
Delbono Region 1	111	CHG	205843	205843	205700	665	0.00323
Delbono Region 1	114	CHH	190723	190723	190358	1474	0.00774
Delbono Region 1	115	CHH	200037	200037	199863	1616	0.00809
Delbono Region 1	116	CHH	193967	193967	193864	1335	0.00689
Delbono Region 1	117	CHH	186499	186499	186392	1133	0.00608
Delbono Region 1	118	CHH	185829	185829	185689	608	0.00327
Delbono Region 1	119	CHH	185640	185640	185458	1158	0.00624
Delbono Region 1	120	CHH	185621	185621	185417	738	0.00398
Delbono Region 1	121	CHG	185301	185301	185126	961	0.00519
Delbono Region 1	122	CpG	181663	181663	181317	1564	0.00863
Delbono Region 1	134	CHH	212039	212039	211681	1930	0.00912
Delbono Region 1	152	CHH	292031	292031	291639	4202	0.01
Delbono Region 1	155	CHH	286918	286918	286534	2764	0.00965
Delbono Region 1	156	CHH	286390	286390	286086	3403	0.01
Delbono Region 1	160	CHH	296202	296202	295792	1038	0.00351
Delbono Region 1	161	CHH	295351	295351	294972	1107	0.00375
Delbono Region 1	172	CHH	308345	308345	307453	4866	0.02
Delbono Region 1	173	CHH	311019	311019	310163	3259	0.01
Delbono Region 1	175	CpG	313272	313272	312778	9275	0.03
Delbono Region 1	178	CHH	319854	319854	319416	3106	0.00972
Delbono Region 1	185	CHH	389070	389070	388647	6879	0.02
Delbono Region 1	188	CpG	393496	393496	393028	6072	0.02
Delbono Region 1	194	CHH	387478	387478	387069	846	0.00219
Delbono Region 1	197	CHH	394876	394875	394541	1968	0.00499
Delbono Region 1	212	CpG	503285	503284	502538	34965	0.07
Delbono Region 1	219	CpG	557536	557535	556417	36389	0.07
Delbono Region 1	221	CpG	556376	556375	555199	30306	0.05
Delbono Region 1	226	CpG	567683	567682	565778	34266	0.06
Delbono Region 1	228	CHG	532997	532996	532123	2350	0.00442
Delbono Region 1	229	CpG	531326	531325	530678	20063	0.04
Delbono Region 1	231	CHH	538213	538213	537311	3666	0.00682
Delbono Region 1	232	CHH	549799	549799	548735	1825	0.00333
Delbono Region 1	233	CHH	548499	548499	547353	1488	0.00272
Delbono Region 1	234	CHG	540874	540874	539945	2511	0.00465
Delbono Region 1	235	CpG	545883	545883	545158	18254	0.03
Delbono Region 1	237	CHG	569233	569233	568459	7337	0.01
Delbono Region 1	238	CpG	569016	569016	568252	11412	0.02
Delbono Region 1	240	CHH	585339	585339	584349	1376	0.00235
Delbono Region 1	241	CHH	593684	593684	592155	2523	0.00426
Delbono Region 1	242	CHG	595718	595718	594228	3125	0.00526
Delbono Region 1	243	CpG	596457	596457	595545	6732	0.01
Delbono Region 1	252	CpG	599120	599120	597721	5576	0.00933
Delbono Region 1	261	CHH	535960	535960	534934	2718	0.00508
Delbono Region 1	262	CHH	535488	535488	534153	4688	0.00878
Delbono Region 1	264	CHG	532102	532102	531254	1802	0.00339
Delbono Region 1	268	CpG	524394	524394	523049	5425	0.01
Delbono Region 1	271	CHH	498298	498298	497085	2951	0.00594
Delbono Region 1	281	CHH	425460	425460	424700	3818	0.00899
Delbono Region 1	282	CHG	424656	424656	424318	2488	0.00586
Delbono Region 1	283	CpG	337978	337978	337452	5473	0.02
Delbono Region 1	287	CpG	330922	330922	330376	2978	0.00901
Delbono Region 1	290	CHH	319760	319760	319409	1769	0.00554
Delbono Region 1	291	CHH	319748	319748	319234	2255	0.00706
Delbono Region 1	292	CHH	319692	319692	319228	2131	0.00668
Delbono Region 1	304	CHG	223467	223467	223318	54	0.000242
Delbono Region 1	309	CHH	173613	173613	173343	64	0.000369

## Sheet: 13Month-Region 1
Chromosome	Region	Name	Total coverage	Strand coverage	Context coverage	Methylated coverage	Methylation level
Delbono Region 1	7	CHH	288	287	279	4	0.01
Delbono Region 1	8	CHG	295	294	293	12	0.04
Delbono Region 1	21	CHH	55289	55283	55216	45	0.000815
Delbono Region 1	24	CHG	57395	57387	57330	82	0.00143
Delbono Region 1	51	CpG	182277	182268	182075	8943	0.05
Delbono Region 1	56	CHH	207493	207485	207368	935	0.00451
Delbono Region 1	59	CHG	208515	208508	208238	4637	0.02
Delbono Region 1	67	CHH	236884	236880	236689	3333	0.01
Delbono Region 1	69	CHH	237946	237942	237694	2240	0.00942
Delbono Region 1	73	CHH	266770	266765	266458	442	0.00166
Delbono Region 1	79	CHH	313810	313805	313599	1648	0.00526
Delbono Region 1	80	CHH	314011	314006	313573	5914	0.02
Delbono Region 1	86	CHG	300504	300499	299849	3044	0.01
Delbono Region 1	109	CHH	278746	278746	278330	2661	0.00956
Delbono Region 1	110	CHH	278625	278625	278282	643	0.00231
Delbono Region 1	111	CHG	276651	276651	276415	1284	0.00465
Delbono Region 1	114	CHH	257659	257659	257167	925	0.0036
Delbono Region 1	115	CHH	269595	269595	269302	998	0.00371
Delbono Region 1	116	CHH	261946	261946	261764	477	0.00182
Delbono Region 1	117	CHH	252296	252296	252069	975	0.00387
Delbono Region 1	118	CHH	251744	251744	251500	1274	0.00507
Delbono Region 1	119	CHH	251505	251505	251192	2473	0.00985
Delbono Region 1	120	CHH	251525	251525	251200	1306	0.0052
Delbono Region 1	121	CHG	251105	251105	250850	821	0.00327
Delbono Region 1	122	CpG	246177	246177	245676	4104	0.02
Delbono Region 1	134	CHH	290768	290766	290156	5111	0.02
Delbono Region 1	152	CHH	401563	401561	401000	761	0.0019
Delbono Region 1	155	CHH	395692	395690	394992	4205	0.01
Delbono Region 1	156	CHH	395212	395210	394754	4979	0.01
Delbono Region 1	160	CHH	410747	410745	410054	3377	0.00824
Delbono Region 1	161	CHH	409471	409469	408741	5519	0.01
Delbono Region 1	172	CHH	430777	430774	429322	1908	0.00444
Delbono Region 1	173	CHH	434187	434184	432863	6509	0.02
Delbono Region 1	175	CpG	437230	437227	436403	20826	0.05
Delbono Region 1	178	CHH	445615	445612	444954	2552	0.00574
Delbono Region 1	185	CHH	542299	542295	541620	5045	0.00931
Delbono Region 1	188	CpG	548234	548231	547466	4456	0.00814
Delbono Region 1	194	CHH	540942	540939	540275	5972	0.01
Delbono Region 1	197	CHH	552853	552850	552417	5951	0.01
Delbono Region 1	212	CpG	731711	731708	730275	54299	0.07
Delbono Region 1	219	CpG	836950	836946	834944	69937	0.08
Delbono Region 1	221	CpG	836346	836342	834180	40046	0.05
Delbono Region 1	226	CpG	853006	853004	849656	62873	0.07
Delbono Region 1	228	CHG	802836	802835	801045	5605	0.007
Delbono Region 1	229	CpG	800333	800332	799104	26922	0.03
Delbono Region 1	231	CHH	810521	810520	808743	6809	0.00842
Delbono Region 1	232	CHH	825836	825835	823881	7234	0.00878
Delbono Region 1	233	CHH	823885	823884	821985	5544	0.00674
Delbono Region 1	234	CHG	813828	813827	812087	1010	0.00124
Delbono Region 1	235	CpG	820868	820867	819508	18788	0.02
Delbono Region 1	237	CHG	852361	852360	850820	1906	0.00224
Delbono Region 1	238	CpG	851651	851650	850181	21961	0.03
Delbono Region 1	240	CHH	878234	878233	876508	3336	0.00381
Delbono Region 1	241	CHH	889088	889087	886396	3372	0.0038
Delbono Region 1	242	CHG	891567	891566	889031	6557	0.00738
Delbono Region 1	243	CpG	892406	892405	890926	16316	0.02
Delbono Region 1	252	CpG	901484	901484	899111	16320	0.02
Delbono Region 1	261	CHH	797614	797614	796078	2071	0.0026
Delbono Region 1	262	CHH	796738	796738	794668	5254	0.00661
Delbono Region 1	264	CHG	791340	791340	790089	6647	0.00841
Delbono Region 1	268	CpG	779893	779893	777856	2485	0.00319
Delbono Region 1	271	CHH	739773	739773	737847	6112	0.00828
Delbono Region 1	281	CHH	631438	631438	630162	3989	0.00633
Delbono Region 1	282	CHG	630264	630264	629696	5056	0.00803
Delbono Region 1	283	CpG	509377	509377	508509	8814	0.02
Delbono Region 1	287	CpG	499316	499316	498285	9038	0.02
Delbono Region 1	290	CHH	482578	482578	481920	5339	0.01
Delbono Region 1	291	CHH	482575	482575	481645	4051	0.00841
Delbono Region 1	292	CHH	482467	482467	481752	2233	0.00464
Delbono Region 1	304	CHG	337317	337317	337007	70	0.000208
Delbono Region 1	309	CHH	262933	262933	262467	122	0.000465

## Sheet: Old-Region 1
Chromosome	Region	Name	Total coverage	Strand coverage	Context coverage	Methylated coverage	Methylation level
Delbono Region 1	7	CHH	374	372	363	9	0.02
Delbono Region 1	8	CHG	382	380	378	18	0.05
Delbono Region 1	21	CHH	69992	69990	69948	34	0.000486
Delbono Region 1	24	CHG	72416	72410	72370	67	0.000926
Delbono Region 1	51	CpG	227719	227706	227541	67038	0.29
Delbono Region 1	56	CHH	259690	259676	259586	3677	0.01
Delbono Region 1	59	CHG	261021	261010	260822	3682	0.01
Delbono Region 1	67	CHH	298003	297993	297836	3737	0.01
Delbono Region 1	69	CHH	299558	299548	299317	2727	0.00911
Delbono Region 1	73	CHH	334946	334936	334667	3696	0.01
Delbono Region 1	79	CHH	389903	389893	389686	2182	0.0056
Delbono Region 1	80	CHH	389998	389988	389587	3886	0.00997
Delbono Region 1	86	CHG	372003	371995	371365	2963	0.00798
Delbono Region 1	109	CHH	347367	347367	347033	2390	0.00689
Delbono Region 1	110	CHH	347128	347128	346877	1856	0.00535
Delbono Region 1	111	CHG	343961	343961	343762	3581	0.01
Delbono Region 1	114	CHH	323557	323557	323042	2235	0.00692
Delbono Region 1	115	CHH	335019	335019	334743	2192	0.00655
Delbono Region 1	116	CHH	326284	326284	326117	1872	0.00574
Delbono Region 1	117	CHH	316033	316033	315877	725	0.0023
Delbono Region 1	118	CHH	318138	318138	317910	1791	0.00563
Delbono Region 1	119	CHH	317907	317907	317653	3675	0.01
Delbono Region 1	120	CHH	317757	317757	317436	3142	0.0099
Delbono Region 1	121	CHG	316926	316926	316661	1356	0.00428
Delbono Region 1	122	CpG	305803	305803	305240	41318	0.14
Delbono Region 1	134	CHH	360126	360125	359630	1528	0.00425
Delbono Region 1	152	CHH	486678	486676	486131	2381	0.0049
Delbono Region 1	155	CHH	477148	477146	476642	7189	0.02
Delbono Region 1	156	CHH	476452	476450	476095	5363	0.01
Delbono Region 1	160	CHH	499222	499220	498712	4237	0.0085
Delbono Region 1	161	CHH	498262	498260	497797	6582	0.01
Delbono Region 1	172	CHH	539497	539495	538431	4271	0.00793
Delbono Region 1	173	CHH	543856	543854	542882	5605	0.01
Delbono Region 1	175	CpG	549223	549220	548584	158425	0.29
Delbono Region 1	178	CHH	564222	564219	563655	4005	0.00711
Delbono Region 1	185	CHH	720836	720832	720284	5797	0.00805
Delbono Region 1	188	CpG	731900	731897	731164	220467	0.3
Delbono Region 1	194	CHH	726391	726388	725776	8043	0.01
Delbono Region 1	197	CHH	745738	745733	745283	6090	0.00817
Delbono Region 1	212	CpG	969996	969990	968540	409504	0.42
Delbono Region 1	219	CpG	1042385	1042379	1040245	396745	0.38
Delbono Region 1	221	CpG	1040237	1040231	1037671	370848	0.36
Delbono Region 1	226	CpG	1081166	1081160	1077929	403878	0.37
Delbono Region 1	228	CHG	1048101	1048095	1046311	10298	0.00984
Delbono Region 1	229	CpG	1046355	1046349	1044662	407005	0.39
Delbono Region 1	231	CHH	1061675	1061672	1059985	5016	0.00473
Delbono Region 1	232	CHH	1082839	1082836	1081124	9447	0.00874
Delbono Region 1	233	CHH	1080516	1080513	1078898	1840	0.00171
Delbono Region 1	234	CHG	1066151	1066148	1064544	1115	0.00105
Delbono Region 1	235	CpG	1075613	1075610	1074049	339767	0.32
Delbono Region 1	237	CHG	1119225	1119222	1117814	5785	0.00518
Delbono Region 1	238	CpG	1118715	1118712	1117071	405759	0.36
Delbono Region 1	240	CHH	1153881	1153878	1152269	4915	0.00427
Delbono Region 1	241	CHH	1169597	1169594	1167177	6299	0.0054
Delbono Region 1	242	CHG	1173232	1173229	1170995	5621	0.0048
Delbono Region 1	243	CpG	1174517	1174512	1172845	354891	0.3
Delbono Region 1	252	CpG	1173065	1173061	1170722	316863	0.27
Delbono Region 1	261	CHH	1055038	1055035	1053485	7150	0.00679
Delbono Region 1	262	CHH	1054242	1054239	1052124	10049	0.00955
Delbono Region 1	264	CHG	1047186	1047183	1045966	3673	0.00351
Delbono Region 1	268	CpG	1032714	1032711	1030685	282426	0.27
Delbono Region 1	271	CHH	977697	977694	976117	10058	0.01
Delbono Region 1	281	CHH	814280	814277	813157	8292	0.01
Delbono Region 1	282	CHG	812691	812688	812057	11027	0.01
Delbono Region 1	283	CpG	651913	651910	651194	149117	0.23
Delbono Region 1	287	CpG	639544	639541	638646	140743	0.22
Delbono Region 1	290	CHH	612938	612935	612404	3731	0.00609
Delbono Region 1	291	CHH	612908	612905	612214	5482	0.00895
Delbono Region 1	292	CHH	612745	612742	612178	7588	0.01
Delbono Region 1	304	CHG	423465	423463	423242	92	0.000217
Delbono Region 1	309	CHH	331850	331849	331542	105	0.000317

## Sheet: mCG-Region1
Region	Young	Adult	Old
51	0.04	0.05	0.29
122	0.00863	0.02	0.14
175	0.03	0.05	0.29
188	0.02	0.00814	0.3
212	0.07	0.07	0.42
219	0.07	0.08	0.38
221	0.05	0.05	0.36
226	0.06	0.07	0.37
229	0.04	0.03	0.39
235	0.03	0.02	0.32
238	0.02	0.03	0.36
243	0.01	0.02	0.3
252	0.00933	0.02	0.27
268	0.01	0.00319	0.27
283	0.02	0.02	0.23
287	0.00901	0.02	0.22

## Sheet: mCH-Region 1
Region	CHH/CHG	Young	Adult	Old
7	CHH	0.01	0.01	0.02
8	CHG	0.03	0.04	0.05
21	CHH	0.000523	0.000815	0.000486
24	CHG	0.00131	0.00143	0.000926
56	CHH	0.00452	0.00451	0.01
59	CHG	0.02	0.02	0.01
67	CHH	0.00544	0.01	0.01
69	CHH	0.00278	0.00942	0.00911
73	CHH	0.01	0.00166	0.01
79	CHH	0.00312	0.00526	0.0056
80	CHH	0.01	0.02	0.00997
86	CHG	0.00648	0.01	0.00798
109	CHH	0.00813	0.00956	0.00689
110	CHH	0.00216	0.00231	0.00535
111	CHG	0.00323	0.00465	0.01
114	CHH	0.00774	0.0036	0.00692
115	CHH	0.00809	0.00371	0.00655
116	CHH	0.00689	0.00182	0.00574
117	CHH	0.00608	0.00387	0.0023
118	CHH	0.00327	0.00507	0.00563
119	CHH	0.00624	0.00985	0.01
120	CHH	0.00398	0.0052	0.0099
121	CHG	0.00519	0.00327	0.00428
134	CHH	0.00912	0.02	0.00425
152	CHH	0.01	0.0019	0.0049
155	CHH	0.00965	0.01	0.02
156	CHH	0.01	0.01	0.01
160	CHH	0.00351	0.00824	0.0085
161	CHH	0.00375	0.01	0.01
172	CHH	0.02	0.00444	0.00793
173	CHH	0.01	0.02	0.01
178	CHH	0.00972	0.00574	0.00711
185	CHH	0.02	0.00931	0.00805
194	CHH	0.00219	0.01	0.01
197	CHH	0.00499	0.01	0.00817
228	CHG	0.00442	0.007	0.00984
231	CHH	0.00682	0.00842	0.00473
232	CHH	0.00333	0.00878	0.00874
233	CHH	0.00272	0.00674	0.00171
234	CHG	0.00465	0.00124	0.00105
237	CHG	0.01	0.00224	0.00518
240	CHH	0.00235	0.00381	0.00427
241	CHH	0.00426	0.0038	0.0054
242	CHG	0.00526	0.00738	0.0048
261	CHH	0.00508	0.0026	0.00679
262	CHH	0.00878	0.00661	0.00955
264	CHG	0.00339	0.00841	0.00351
271	CHH	0.00594	0.00828	0.01
281	CHH	0.00899	0.00633	0.01
282	CHG	0.00586	0.00803	0.01
290	CHH	0.00554	0.01	0.00609
291	CHH	0.00706	0.00841	0.00895
292	CHH	0.00668	0.00464	0.01
304	CHG	0.000242	0.000208	0.000217
309	CHH	0.000369	0.000465	0.000317
