# Supplementary material for: Heart and neural crest derivative 2‐induced preservation of sympathetic neurons attenuates sarcopenia with aging
Source: J Cachexia Sarcopenia Muscle. 2020 Nov 30;12(1):91–108. doi: 10.1002/jcsm.12644 (PMC7890150; doi:10.1002/jcsm.12644)
Supplement: Supplementary file 1 — Data S1. Supporting Information. [file JCSM-12-91-s001.zip › JCSM_12644_Supplementary Database 2_Region 2 site-specific methylation.xlsx]

## Sheet: Overall Methylation
	Region 2
	Young	Adult (13 m.o.)	Old
% mCG	3.78	4.36	39.86
%mCHG	1.23	1.15	1.12
%mCHH	1.09	1.09	0.94
Any	1.96	2.1	12.7

## Sheet: Young-Region 2
Chromosome	Region	Name	Total coverage	Strand coverage	Context coverage	Methylated coverage	Methylation level
Delbono Region 2	8	CHH	11889	11889	11845	32	0.0027
Delbono Region 2	10	CHH	12965	12965	12933	71	0.00549
Delbono Region 2	11	CHH	15454	15454	15401	314	0.02
Delbono Region 2	12	CHH	21300	21300	21244	278	0.01
Delbono Region 2	27	CHG	266121	266121	265546	3332	0.01
Delbono Region 2	28	CpG	283876	283876	283411	14784	0.05
Delbono Region 2	30	CHH	310960	310960	310075	4386	0.01
Delbono Region 2	31	CHG	311960	311960	311209	12147	0.04
Delbono Region 2	32	CpG	312001	312001	311395	19426	0.06
Delbono Region 2	35	CpG	354680	354680	353273	4674	0.01
Delbono Region 2	37	CHG	356017	356017	355102	1916	0.0054
Delbono Region 2	38	CpG	356212	356212	355560	12562	0.04
Delbono Region 2	42	CHH	384288	384288	382824	8970	0.02
Delbono Region 2	43	CHH	387363	387363	386404	6141	0.02
Delbono Region 2	45	CHH	388591	388591	387849	6564	0.02
Delbono Region 2	46	CHG	388617	388617	387896	5532	0.01
Delbono Region 2	47	CpG	388804	388804	388127	6208	0.02
Delbono Region 2	50	CHH	404717	404717	402891	1892	0.0047
Delbono Region 2	51	CHG	405605	405605	404543	4188	0.01
Delbono Region 2	60	CHG	436423	436423	434306	4538	0.01
Delbono Region 2	61	CpG	437381	437381	435747	8133	0.02
Delbono Region 2	63	CpG	463169	463169	461229	12258	0.03
Delbono Region 2	65	CHH	471044	471044	469658	5991	0.01
Delbono Region 2	66	CHG	472431	472431	471264	8465	0.02
Delbono Region 2	67	CpG	472033	472033	471030	13467	0.03
Delbono Region 2	75	CpG	519419	519419	517300	8452	0.02
Delbono Region 2	77	CHG	527372	527372	526358	10768	0.02
Delbono Region 2	78	CpG	524717	524717	523489	21844	0.04
Delbono Region 2	83	CHH	524297	524297	523383	8064	0.02
Delbono Region 2	85	CHG	530068	530068	528955	9358	0.02
Delbono Region 2	86	CpG	533587	533587	532581	17510	0.03
Delbono Region 2	88	CHH	536157	536157	535400	3056	0.00571
Delbono Region 2	89	CHH	532114	532114	531376	7844	0.01
Delbono Region 2	92	CHG	537987	537987	537140	4529	0.00843
Delbono Region 2	93	CpG	531671	531671	531045	25321	0.05
Delbono Region 2	95	CHH	526016	526016	525438	3752	0.00714
Delbono Region 2	102	CpG	500849	500848	499676	28206	0.06
Delbono Region 2	105	CpG	552646	552645	551338	22423	0.04
Delbono Region 2	107	CHG	552554	552553	551853	7435	0.01
Delbono Region 2	112	CHH	538526	538525	537613	5185	0.00964
Delbono Region 2	114	CHG	471809	471808	471221	5428	0.01
Delbono Region 2	119	CHH	466825	466824	466156	1122	0.00241
Delbono Region 2	122	CHH	471936	471935	471242	6938	0.01
Delbono Region 2	125	CHG	470492	470492	469873	1994	0.00424
Delbono Region 2	128	CpG	424600	424599	423813	9871	0.02
Delbono Region 2	130	CHH	426329	426328	425519	4312	0.01
Delbono Region 2	131	CHH	425755	425754	424966	4981	0.01
Delbono Region 2	134	CpG	430193	430192	429745	15843	0.04
Delbono Region 2	136	CHG	429467	429467	429030	863	0.00201
Delbono Region 2	137	CpG	417838	417838	417144	10355	0.02
Delbono Region 2	141	CHG	422460	422460	421765	1978	0.00469
Delbono Region 2	144	CpG	419060	419060	418336	15972	0.04
Delbono Region 2	146	CpG	421422	421422	420628	7406	0.02
Delbono Region 2	152	CHH	367261	367261	366933	749	0.00204
Delbono Region 2	155	CHH	377933	377933	377390	2327	0.00617
Delbono Region 2	156	CHH	378230	378230	377699	3668	0.00971
Delbono Region 2	157	CHH	372051	372051	371506	3468	0.00933
Delbono Region 2	158	CHH	365390	365390	364975	7958	0.02
Delbono Region 2	161	CpG	350010	350010	349644	2175	0.00622
Delbono Region 2	165	CHH	324252	324252	323759	1799	0.00556
Delbono Region 2	166	CHG	319671	319671	319091	3971	0.01
Delbono Region 2	167	CpG	319118	319118	318672	19043	0.06
Delbono Region 2	169	CHG	316806	316806	316458	4158	0.01
Delbono Region 2	170	CpG	315488	315488	314859	13681	0.04
Delbono Region 2	173	CHH	272811	272811	272492	2323	0.00853
Delbono Region 2	175	CHH	264798	264798	264496	2071	0.00783
Delbono Region 2	176	CHH	267714	267714	267411	2371	0.00887
Delbono Region 2	180	CHH	246727	246727	246370	1378	0.00559
Delbono Region 2	182	CHH	240175	240175	239871	3227	0.01
Delbono Region 2	184	CHH	239311	239311	239072	1677	0.00701
Delbono Region 2	185	CHH	236366	236366	236174	674	0.00285
Delbono Region 2	191	CHH	265075	265075	264664	2260	0.00854
Delbono Region 2	196	CHH	274358	274358	274075	5022	0.02
Delbono Region 2	198	CHG	260713	260713	260334	1128	0.00433
Delbono Region 2	201	CpG	263942	263942	263535	18873	0.07
Delbono Region 2	203	CHH	256736	256736	256346	3671	0.01
Delbono Region 2	204	CHG	250236	250236	249634	2657	0.01
Delbono Region 2	208	CHH	268401	268401	268173	1719	0.00641
Delbono Region 2	209	CHH	258207	258207	257754	4654	0.02
Delbono Region 2	211	CHH	256529	256529	256054	4315	0.02
Delbono Region 2	212	CHG	266435	266435	266080	6103	0.02
Delbono Region 2	215	CHH	276375	276375	276128	2933	0.01
Delbono Region 2	218	CHH	266232	266232	265875	4641	0.02
Delbono Region 2	221	CpG	272195	272195	271938	17622	0.06
Delbono Region 2	223	CHH	260360	260360	260022	1867	0.00718
Delbono Region 2	224	CHH	260765	260765	260301	3715	0.01
Delbono Region 2	227	CHH	264563	264563	264128	1856	0.00703
Delbono Region 2	228	CHH	262598	262598	262214	2921	0.01
Delbono Region 2	230	CHH	262399	262399	262150	3131	0.01
Delbono Region 2	237	CHG	268560	268551	268056	1488	0.00555
Delbono Region 2	240	CHG	274785	274776	274440	2960	0.01
Delbono Region 2	244	CHH	301081	301072	300707	2911	0.00968
Delbono Region 2	245	CHH	306274	306265	305771	6951	0.02
Delbono Region 2	251	CpG	314448	314443	313810	5581	0.02
Delbono Region 2	254	CHH	338242	338173	337315	3820	0.01
Delbono Region 2	255	CHG	342097	342028	341491	6397	0.02
Delbono Region 2	260	CpG	348846	348754	348236	19008	0.05
Delbono Region 2	268	CpG	330018	329917	328805	31407	0.1
Delbono Region 2	274	CHH	325971	325879	324520	2693	0.0083
Delbono Region 2	275	CHH	321599	321506	320378	1306	0.00408
Delbono Region 2	278	CHH	319232	319137	318566	2266	0.00711
Delbono Region 2	283	CpG	298792	298737	298121	24170	0.08
Delbono Region 2	290	CHH	295371	295317	294757	1472	0.00499
Delbono Region 2	298	CHG	255115	255030	254517	1572	0.00618
Delbono Region 2	299	CpG	251080	250998	250489	4462	0.02
Delbono Region 2	302	CpG	243441	243358	243001	8069	0.03
Delbono Region 2	330	CHG	75080	75047	74965	49	0.000654
Delbono Region 2	335	CHG	59746	59723	59683	71	0.00119
Delbono Region 2	340	CHH	28957	28941	28941	203	0.00701

## Sheet: 13Month-Region 2
Chromosome	Region	Name	Total coverage	Strand coverage	Context coverage	Methylated coverage	Methylation level
Delbono Region 2	8	CHH	12017	12017	11981	16	0.00134
Delbono Region 2	10	CHH	13049	13049	13027	64	0.00491
Delbono Region 2	11	CHH	15552	15552	15507	374	0.02
Delbono Region 2	12	CHH	21323	21323	21266	357	0.02
Delbono Region 2	27	CHG	267174	267174	266636	2437	0.00914
Delbono Region 2	28	CpG	282430	282430	282016	16974	0.06
Delbono Region 2	30	CHH	310550	310550	309726	7645	0.02
Delbono Region 2	31	CHG	311474	311474	310817	7962	0.03
Delbono Region 2	32	CpG	311522	311522	310963	12466	0.04
Delbono Region 2	35	CpG	355860	355860	354478	3447	0.00972
Delbono Region 2	37	CHG	357336	357336	356568	2521	0.00707
Delbono Region 2	38	CpG	357428	357428	356837	9405	0.03
Delbono Region 2	42	CHH	386222	386222	384804	2580	0.0067
Delbono Region 2	43	CHH	389086	389086	388226	9460	0.02
Delbono Region 2	45	CHH	389765	389765	389070	3835	0.00986
Delbono Region 2	46	CHG	389805	389805	389173	3792	0.00974
Delbono Region 2	47	CpG	390193	390193	389561	5115	0.01
Delbono Region 2	50	CHH	411173	411173	409481	2443	0.00597
Delbono Region 2	51	CHG	412235	412235	411248	9698	0.02
Delbono Region 2	60	CHG	451028	451028	449120	6668	0.01
Delbono Region 2	61	CpG	451973	451973	450492	8316	0.02
Delbono Region 2	63	CpG	481549	481549	479653	15299	0.03
Delbono Region 2	65	CHH	491070	491070	489744	4101	0.00837
Delbono Region 2	66	CHG	493044	493044	491915	8589	0.02
Delbono Region 2	67	CpG	492543	492543	491550	13995	0.03
Delbono Region 2	75	CpG	544639	544639	542591	17080	0.03
Delbono Region 2	77	CHG	554549	554549	553568	7005	0.01
Delbono Region 2	78	CpG	552005	552005	550776	15173	0.03
Delbono Region 2	83	CHH	566346	566346	565463	8892	0.02
Delbono Region 2	85	CHG	581834	581834	580813	9998	0.02
Delbono Region 2	86	CpG	587308	587308	586330	29116	0.05
Delbono Region 2	88	CHH	594903	594903	594155	5498	0.00925
Delbono Region 2	89	CHH	591420	591420	590654	18660	0.03
Delbono Region 2	92	CHG	601040	601040	600181	13162	0.02
Delbono Region 2	93	CpG	594213	594213	593526	27015	0.05
Delbono Region 2	95	CHH	589600	589600	588935	4838	0.00821
Delbono Region 2	102	CpG	564505	564505	563333	33422	0.06
Delbono Region 2	105	CpG	633212	633212	631783	30097	0.05
Delbono Region 2	107	CHG	634300	634300	633553	7232	0.01
Delbono Region 2	112	CHH	621831	621831	620802	4193	0.00675
Delbono Region 2	114	CHG	551230	551230	550544	971	0.00176
Delbono Region 2	119	CHH	555770	555770	554964	4489	0.00809
Delbono Region 2	122	CHH	563193	563193	562488	1822	0.00324
Delbono Region 2	125	CHG	560924	560924	560256	4299	0.00767
Delbono Region 2	128	CpG	517346	517346	516499	10326	0.02
Delbono Region 2	130	CHH	518781	518781	517897	6498	0.01
Delbono Region 2	131	CHH	518189	518189	517326	10394	0.02
Delbono Region 2	134	CpG	523683	523683	523127	18322	0.04
Delbono Region 2	136	CHG	523263	523263	522771	4423	0.00846
Delbono Region 2	137	CpG	507537	507537	506781	14833	0.03
Delbono Region 2	141	CHG	514952	514952	514141	3645	0.00709
Delbono Region 2	144	CpG	512010	512010	511241	21723	0.04
Delbono Region 2	146	CpG	514498	514498	513656	15396	0.03
Delbono Region 2	152	CHH	451851	451851	451477	1928	0.00427
Delbono Region 2	155	CHH	462869	462869	462236	4683	0.01
Delbono Region 2	156	CHH	463533	463533	462827	1707	0.00369
Delbono Region 2	157	CHH	456258	456258	455654	6254	0.01
Delbono Region 2	158	CHH	448999	448999	448507	1750	0.0039
Delbono Region 2	161	CpG	431515	431515	431089	8417	0.02
Delbono Region 2	165	CHH	404644	404644	403984	2427	0.00601
Delbono Region 2	166	CHG	398368	398368	397688	1512	0.0038
Delbono Region 2	167	CpG	397751	397751	397196	27096	0.07
Delbono Region 2	169	CHG	394628	394628	394222	1980	0.00502
Delbono Region 2	170	CpG	393302	393302	392574	15196	0.04
Delbono Region 2	173	CHH	347303	347303	346888	958	0.00276
Delbono Region 2	175	CHH	339122	339122	338740	704	0.00208
Delbono Region 2	176	CHH	341629	341629	341263	3539	0.01
Delbono Region 2	180	CHH	315705	315705	315225	396	0.00126
Delbono Region 2	182	CHH	309029	309029	308666	421	0.00136
Delbono Region 2	184	CHH	308263	308263	307979	1693	0.0055
Delbono Region 2	185	CHH	304330	304330	304091	2388	0.00785
Delbono Region 2	191	CHH	341072	341072	340542	4360	0.01
Delbono Region 2	196	CHH	356214	356214	355855	7144	0.02
Delbono Region 2	198	CHG	337427	337427	336989	4280	0.01
Delbono Region 2	201	CpG	339393	339393	338955	28224	0.08
Delbono Region 2	203	CHH	325362	325362	324921	5007	0.02
Delbono Region 2	204	CHG	316793	316793	316113	4101	0.01
Delbono Region 2	208	CHH	339488	339488	339166	1239	0.00365
Delbono Region 2	209	CHH	325636	325636	325169	8414	0.03
Delbono Region 2	211	CHH	323332	323332	322742	3981	0.01
Delbono Region 2	212	CHG	334758	334758	334293	6696	0.02
Delbono Region 2	215	CHH	349047	349047	348736	3673	0.01
Delbono Region 2	218	CHH	340453	340453	340045	10670	0.03
Delbono Region 2	221	CpG	346841	346841	346523	36636	0.11
Delbono Region 2	223	CHH	326558	326558	326189	6284	0.02
Delbono Region 2	224	CHH	326471	326471	325929	491	0.00151
Delbono Region 2	227	CHH	327977	327977	327451	1129	0.00345
Delbono Region 2	228	CHH	325509	325508	325043	679	0.00209
Delbono Region 2	230	CHH	327156	327155	326817	4316	0.01
Delbono Region 2	237	CHG	334073	334067	333480	2186	0.00656
Delbono Region 2	240	CHG	340646	340641	340217	1263	0.00371
Delbono Region 2	244	CHH	368459	368454	368012	2174	0.00591
Delbono Region 2	245	CHH	374560	374554	373986	5480	0.01
Delbono Region 2	251	CpG	382088	382076	381343	7649	0.02
Delbono Region 2	254	CHH	409138	409076	408064	2879	0.00706
Delbono Region 2	255	CHG	413733	413670	413066	3111	0.00753
Delbono Region 2	260	CpG	420674	420589	419945	29211	0.07
Delbono Region 2	268	CpG	390886	390794	389655	45793	0.12
Delbono Region 2	274	CHH	384911	384817	383247	3411	0.0089
Delbono Region 2	275	CHH	378857	378763	377465	2206	0.00584
Delbono Region 2	278	CHH	375905	375811	375230	7781	0.02
Delbono Region 2	283	CpG	346030	345976	345345	36524	0.11
Delbono Region 2	290	CHH	342083	342030	341392	3911	0.01
Delbono Region 2	298	CHG	290134	290049	289482	3152	0.01
Delbono Region 2	299	CpG	285289	285205	284697	9134	0.03
Delbono Region 2	302	CpG	276693	276609	276229	11610	0.04
Delbono Region 2	330	CHG	82067	82033	81932	38	0.000464
Delbono Region 2	335	CHG	65472	65443	65391	72	0.0011
Delbono Region 2	340	CHH	31396	31380	31380	211	0.00672

## Sheet: Old-Region 2
Chromosome	Region	Name	Total coverage	Strand coverage	Context coverage	Methylated coverage	Methylation level
Delbono Region 2	8	CHH	4154	4154	4131	5	0.00121
Delbono Region 2	10	CHH	4489	4489	4486	27	0.00602
Delbono Region 2	11	CHH	5324	5324	5289	129	0.02
Delbono Region 2	12	CHH	7251	7251	7219	117	0.02
Delbono Region 2	27	CHG	120937	120937	120743	1987	0.02
Delbono Region 2	28	CpG	126997	126997	126833	49537	0.39
Delbono Region 2	30	CHH	134427	134427	134160	5536	0.04
Delbono Region 2	31	CHG	134766	134766	134527	2094	0.02
Delbono Region 2	32	CpG	134858	134858	134689	55021	0.41
Delbono Region 2	35	CpG	156434	156434	156018	42423	0.27
Delbono Region 2	37	CHG	156818	156818	156446	1753	0.01
Delbono Region 2	38	CpG	156857	156857	156629	66511	0.42
Delbono Region 2	42	CHH	169039	169039	168405	1557	0.00925
Delbono Region 2	43	CHH	171335	171335	170981	1264	0.00739
Delbono Region 2	45	CHH	171621	171621	171315	2861	0.02
Delbono Region 2	46	CHG	171653	171653	171385	2117	0.01
Delbono Region 2	47	CpG	172452	172452	172163	67338	0.39
Delbono Region 2	50	CHH	179762	179762	178907	2694	0.02
Delbono Region 2	51	CHG	180035	180035	179552	4053	0.02
Delbono Region 2	60	CHG	207552	207552	206890	1661	0.00803
Delbono Region 2	61	CpG	207877	207877	207290	79927	0.39
Delbono Region 2	63	CpG	218266	218266	217547	79211	0.36
Delbono Region 2	65	CHH	220946	220946	220313	2225	0.01
Delbono Region 2	66	CHG	220431	220431	220018	1152	0.00524
Delbono Region 2	67	CpG	218846	218846	218364	91593	0.42
Delbono Region 2	75	CpG	247057	247057	246262	92050	0.37
Delbono Region 2	77	CHG	249317	249317	248750	5651	0.02
Delbono Region 2	78	CpG	248122	248122	247536	102130	0.41
Delbono Region 2	83	CHH	256972	256972	256494	2878	0.01
Delbono Region 2	85	CHG	262726	262726	262216	2197	0.00838
Delbono Region 2	86	CpG	265347	265347	264887	112082	0.42
Delbono Region 2	88	CHH	266795	266795	266446	3203	0.01
Delbono Region 2	89	CHH	263891	263891	263587	4904	0.02
Delbono Region 2	92	CHG	266104	266104	265655	2543	0.00957
Delbono Region 2	93	CpG	262075	262075	261729	116028	0.44
Delbono Region 2	95	CHH	260561	260561	260290	1497	0.00575
Delbono Region 2	102	CpG	244283	244283	243738	103896	0.43
Delbono Region 2	105	CpG	260798	260798	260237	106436	0.41
Delbono Region 2	107	CHG	260679	260679	260291	2847	0.01
Delbono Region 2	112	CHH	261911	261911	261433	2385	0.00912
Delbono Region 2	114	CHG	246094	246094	245739	2492	0.01
Delbono Region 2	119	CHH	249927	249927	249542	1827	0.00732
Delbono Region 2	122	CHH	257404	257404	257025	2089	0.00813
Delbono Region 2	125	CHG	256285	256285	255932	4514	0.02
Delbono Region 2	128	CpG	240055	240055	239703	94974	0.4
Delbono Region 2	130	CHH	245634	245634	245212	1198	0.00489
Delbono Region 2	131	CHH	245855	245855	245465	690	0.00281
Delbono Region 2	134	CpG	243917	243917	243646	98472	0.4
Delbono Region 2	136	CHG	244322	244322	244040	1004	0.00411
Delbono Region 2	137	CpG	239873	239873	239427	92717	0.39
Delbono Region 2	141	CHG	234296	234296	233922	2665	0.01
Delbono Region 2	144	CpG	229176	229176	228755	86471	0.38
Delbono Region 2	146	CpG	230041	230041	229638	89027	0.39
Delbono Region 2	152	CHH	215131	215131	214928	498	0.00232
Delbono Region 2	155	CHH	222261	222261	221959	764	0.00344
Delbono Region 2	156	CHH	223335	223335	222989	1010	0.00453
Delbono Region 2	157	CHH	218089	218089	217791	2154	0.00989
Delbono Region 2	158	CHH	216061	216061	215803	3490	0.02
Delbono Region 2	161	CpG	209929	209929	209738	75115	0.36
Delbono Region 2	165	CHH	201637	201637	201356	432	0.00215
Delbono Region 2	166	CHG	198434	198434	198056	1592	0.00804
Delbono Region 2	167	CpG	198359	198359	198033	76824	0.39
Delbono Region 2	169	CHG	197765	197765	197519	1619	0.0082
Delbono Region 2	170	CpG	197286	197286	196845	85753	0.44
Delbono Region 2	173	CHH	172824	172824	172639	957	0.00554
Delbono Region 2	175	CHH	168750	168750	168538	455	0.0027
Delbono Region 2	176	CHH	169361	169361	169191	4211	0.02
Delbono Region 2	180	CHH	162731	162731	162475	168	0.00103
Delbono Region 2	182	CHH	162256	162256	162059	774	0.00478
Delbono Region 2	184	CHH	161338	161338	161190	1352	0.00839
Delbono Region 2	185	CHH	159394	159394	159236	2513	0.02
Delbono Region 2	191	CHH	176794	176794	176482	3761	0.02
Delbono Region 2	196	CHH	178965	178965	178716	1186	0.00664
Delbono Region 2	198	CHG	169955	169955	169684	1351	0.00796
Delbono Region 2	201	CpG	171000	171000	170731	72036	0.42
Delbono Region 2	203	CHH	164493	164493	164194	1402	0.00854
Delbono Region 2	204	CHG	159363	159363	159053	2914	0.02
Delbono Region 2	208	CHH	164385	164385	164216	1756	0.01
Delbono Region 2	209	CHH	158512	158512	158266	2300	0.01
Delbono Region 2	211	CHH	157735	157735	157406	1407	0.00894
Delbono Region 2	212	CHG	161183	161183	160939	1243	0.00772
Delbono Region 2	215	CHH	164024	164024	163864	455	0.00278
Delbono Region 2	218	CHH	165370	165370	165119	574	0.00348
Delbono Region 2	221	CpG	168969	168969	168808	63941	0.38
Delbono Region 2	223	CHH	156416	156416	156221	1506	0.00964
Delbono Region 2	224	CHH	156103	156103	155824	2440	0.02
Delbono Region 2	227	CHH	149514	149514	149237	574	0.00385
Delbono Region 2	228	CHH	148098	148098	147826	1791	0.01
Delbono Region 2	230	CHH	157753	157753	157547	802	0.00509
Delbono Region 2	237	CHG	159512	159507	159098	276	0.00173
Delbono Region 2	240	CHG	161891	161886	161610	732	0.00453
Delbono Region 2	244	CHH	169540	169535	169337	1960	0.01
Delbono Region 2	245	CHH	171586	171581	171209	612	0.00357
Delbono Region 2	251	CpG	180515	180506	180010	41451	0.23
Delbono Region 2	254	CHH	190461	190430	189903	914	0.00481
Delbono Region 2	255	CHG	192082	192051	191742	4563	0.02
Delbono Region 2	260	CpG	186424	186376	186122	92104	0.49
Delbono Region 2	268	CpG	167917	167869	167406	85503	0.51
Delbono Region 2	274	CHH	162596	162549	162028	2040	0.01
Delbono Region 2	275	CHH	161166	161117	160579	1379	0.00859
Delbono Region 2	278	CHH	160431	160382	160129	1269	0.00792
Delbono Region 2	283	CpG	151665	151634	151323	78139	0.52
Delbono Region 2	290	CHH	150004	149970	149713	198	0.00132
Delbono Region 2	298	CHG	132471	132419	132090	583	0.00441
Delbono Region 2	299	CpG	131271	131219	130921	47394	0.36
Delbono Region 2	302	CpG	127517	127464	127324	40099	0.31
Delbono Region 2	330	CHG	28964	28945	28917	10	0.000346
Delbono Region 2	335	CHG	23386	23374	23345	33	0.00141
Delbono Region 2	340	CHH	11698	11690	11690	75	0.00642

## Sheet: mCG-Region1
Region	Young	Adult	Old
28	0.05	0.06	0.39
32	0.06	0.04	0.41
35	0.01	0.00972	0.27
38	0.04	0.03	0.42
47	0.02	0.01	0.39
61	0.02	0.02	0.39
63	0.03	0.03	0.36
67	0.03	0.03	0.42
75	0.02	0.03	0.37
78	0.04	0.03	0.41
86	0.03	0.05	0.42
93	0.05	0.05	0.44
102	0.06	0.06	0.43
105	0.04	0.05	0.41
128	0.02	0.02	0.4
134	0.04	0.04	0.4
137	0.02	0.03	0.39
144	0.04	0.04	0.38
146	0.02	0.03	0.39
161	0.00622	0.02	0.36
167	0.06	0.07	0.39
170	0.04	0.04	0.44
201	0.07	0.08	0.42
221	0.06	0.11	0.38
251	0.02	0.02	0.23
260	0.05	0.07	0.49
268	0.1	0.12	0.51
283	0.08	0.11	0.52
299	0.02	0.03	0.36
302	0.03	0.04	0.31

## Sheet: mCH-Region 1
Region	CHH/CHG	Young	Adult	Old
8	CHH	0.0027	0.00134	0.00121
10	CHH	0.00549	0.00491	0.00602
11	CHH	0.02	0.02	0.02
12	CHH	0.01	0.02	0.02
27	CHG	0.01	0.00914	0.02
30	CHH	0.01	0.02	0.04
31	CHG	0.04	0.03	0.02
37	CHG	0.0054	0.00707	0.01
42	CHH	0.02	0.0067	0.00925
43	CHH	0.02	0.02	0.00739
45	CHH	0.02	0.00986	0.02
46	CHG	0.01	0.00974	0.01
50	CHH	0.0047	0.00597	0.02
51	CHG	0.01	0.02	0.02
60	CHG	0.01	0.01	0.00803
65	CHH	0.01	0.00837	0.01
66	CHG	0.02	0.02	0.00524
77	CHG	0.02	0.01	0.02
83	CHH	0.02	0.02	0.01
85	CHG	0.02	0.02	0.00838
88	CHH	0.00571	0.00925	0.01
89	CHH	0.01	0.03	0.02
92	CHG	0.00843	0.02	0.00957
95	CHH	0.00714	0.00821	0.00575
107	CHG	0.01	0.01	0.01
112	CHH	0.00964	0.00675	0.00912
114	CHG	0.01	0.00176	0.01
119	CHH	0.00241	0.00809	0.00732
122	CHH	0.01	0.00324	0.00813
125	CHG	0.00424	0.00767	0.02
130	CHH	0.01	0.01	0.00489
131	CHH	0.01	0.02	0.00281
136	CHG	0.00201	0.00846	0.00411
141	CHG	0.00469	0.00709	0.01
152	CHH	0.00204	0.00427	0.00232
155	CHH	0.00617	0.01	0.00344
156	CHH	0.00971	0.00369	0.00453
157	CHH	0.00933	0.01	0.00989
158	CHH	0.02	0.0039	0.02
165	CHH	0.00556	0.00601	0.00215
166	CHG	0.01	0.0038	0.00804
169	CHG	0.01	0.00502	0.0082
173	CHH	0.00853	0.00276	0.00554
175	CHH	0.00783	0.00208	0.0027
176	CHH	0.00887	0.01	0.02
180	CHH	0.00559	0.00126	0.00103
182	CHH	0.01	0.00136	0.00478
184	CHH	0.00701	0.0055	0.00839
185	CHH	0.00285	0.00785	0.02
191	CHH	0.00854	0.01	0.02
196	CHH	0.02	0.02	0.00664
198	CHG	0.00433	0.01	0.00796
203	CHH	0.01	0.02	0.00854
204	CHG	0.01	0.01	0.02
208	CHH	0.00641	0.00365	0.01
209	CHH	0.02	0.03	0.01
211	CHH	0.02	0.01	0.00894
212	CHG	0.02	0.02	0.00772
215	CHH	0.01	0.01	0.00278
218	CHH	0.02	0.03	0.00348
223	CHH	0.00718	0.02	0.00964
224	CHH	0.01	0.00151	0.02
227	CHH	0.00703	0.00345	0.00385
228	CHH	0.01	0.00209	0.01
230	CHH	0.01	0.01	0.00509
237	CHG	0.00555	0.00656	0.00173
240	CHG	0.01	0.00371	0.00453
244	CHH	0.00968	0.00591	0.01
245	CHH	0.02	0.01	0.00357
254	CHH	0.01	0.00706	0.00481
255	CHG	0.02	0.00753	0.02
274	CHH	0.0083	0.0089	0.01
275	CHH	0.00408	0.00584	0.00859
278	CHH	0.00711	0.02	0.00792
290	CHH	0.00499	0.01	0.00132
298	CHG	0.00618	0.01	0.00441
330	CHG	0.000654	0.000464	0.000346
335	CHG	0.00119	0.0011	0.00141
340	CHH	0.00701	0.00672	0.00642
