# Supplementary material for: Heart and neural crest derivative 2‐induced preservation of sympathetic neurons attenuates sarcopenia with aging
Source: J Cachexia Sarcopenia Muscle. 2020 Nov 30;12(1):91–108. doi: 10.1002/jcsm.12644 (PMC7890150; doi:10.1002/jcsm.12644)
Supplement: Supplementary file 1 — Data S1. Supporting Information. [file JCSM-12-91-s001.zip › JCSM_12644_Supplementary Database 3_Hand2_EV Genes.xlsx]

## Sheet: delbono diff express
				Raw Signal																	Normalized Signal
Gene ID	p	Regulation	Fold Change	EV-F10(raw)	EV-F11(raw)	EV-F7(raw)	EV-F8(raw)	EV-F9(raw)	EV-M10(raw)	EV-M11(raw)	EV-M7(raw)	EV-M8(raw)	EV-M9(raw)	Hand2-10(raw)	Hand2-11(raw)	Hand2-12(raw)	Hand2-4(raw)	Hand2-F12(raw)	Hand2-M12(raw)	Hand2-M13(raw)	EV-F10(normalized)	EV-F11(normalized)	EV-F7(normalized)	EV-F8(normalized)	EV-F9(normalized)	EV-M10(normalized)	EV-M11(normalized)	EV-M7(normalized)	EV-M8(normalized)	EV-M9(normalized)	Hand2-10(normalized)	Hand2-11(normalized)	Hand2-12(normalized)	Hand2-4(normalized)	Hand2-F12(normalized)	Hand2-M12(normalized)	Hand2-M13(normalized)	Gene Symbol	Entrez ID	Ensembl ID	GO Accession	Chromosome	DBXrefs	Description	End	Gene Type	Paralogs	Start	Strand
ENSMUSG00000042501	0.0333299	down	-1.43147	43.6667	32.5	36	36.5	18.5	41	33.9	32.6667	17	32.6667	35.6667	24	27.6667	17.6667	14	26	9.5	0.418892	0.307133	-0.0676208	0.361608	-0.89207	0.231298	-0.0807414	0.0676203	-0.747053	-0.109049	-0.0080204	-0.528903	-0.445464	-0.824883	-0.84714	-0.0317769	-1.29328	Cpa6	329093	ENSMUSG00000042501	GO:0004180|GO:0004181|GO:0005576|GO:0005578|GO:0005615|GO:0006508|GO:0008233|GO:0008237|GO:0008270|GO:0016787|GO:0046872	chr1	D6RI56	carboxypeptidase A6 [Source:MGI Symbol;Acc:MGI:3045348]	10719945	protein_coding	ENSMUST00000035577|ENSMUST00000140938|ENSMUST00000147575|ENSMUST00000153695	10324720	-
ENSMUSG00000015222	0.0160558	up	1.25921	84	46.1642	73.1765	77.1471	52.1029	66.8824	67	67	57.9118	77	105	103.324	113	74	67.2206	64.4265	42.5	0.374234	-0.175047	-0.0327535	0.452806	-0.386745	-0.0512157	-0.086381	0.115447	0.0327535	0.139474	0.561205	0.588645	0.596123	0.253097	0.427822	0.288849	-0.12033	Map2	17756	ENSMUSG00000015222	GO:0001578|GO:0002162|GO:0005515|GO:0005516|GO:0005519|GO:0005622|GO:0005730|GO:0005737|GO:0005829|GO:0005856|GO:0005874|GO:0005875|GO:0007409|GO:0008017|GO:0014069|GO:0015631|GO:0016358|GO:0021954|GO:0030010|GO:0030425|GO:0031175|GO:0034399|GO:0042995|GO:0043005|GO:0043025|GO:0043198|GO:0044297|GO:0048813|GO:0050770|GO:0071310|GO:0097442	chr1	E9Q8Y2|F7ALC8|G3UWW1|G3UXY3|G3UYR3|G3UZE9|G3UZJ2|G3UZK9|G3UZV6|Q3TLQ0|Q80X35|Q80ZL4	microtubule-associated protein 2 [Source:MGI Symbol;Acc:MGI:97175]	66442583	protein_coding	ENSMUST00000024639|ENSMUST00000077355|ENSMUST00000114012|ENSMUST00000114013|ENSMUST00000114015|ENSMUST00000114017|ENSMUST00000114018|ENSMUST00000123647|ENSMUST00000124873|ENSMUST00000125844|ENSMUST00000127388|ENSMUST00000128673|ENSMUST00000133522|ENSMUST00000137807|ENSMUST00000141148|ENSMUST00000145419|ENSMUST00000151423|ENSMUST00000156636|ENSMUST00000172486|ENSMUST00000172886|ENSMUST00000173778|…	66175273	+
ENSMUSG00000026177	0.00872373	up	1.28974	64.0898	53.9118	88.6128	50.6765	96.1618	74.9412	89.8971	81.4265	58.6471	74	118.662	96	82.7803	89.75	61.3382	69.9265	98.2206	-0.11359	-0.0487518	0.145852	-0.251018	0.399823	0.015388	0.240202	0.299254	-0.0465736	-0.015388	0.640142	0.385052	0.0496297	0.433954	0.198175	0.309505	0.990703	Slc11a1	18173	ENSMUSG00000026177	GO:0000165|GO:0001818|GO:0001819|GO:0002309|GO:0002369|GO:0002606|GO:0002827|GO:0005384|GO:0005764|GO:0005770|GO:0005886|GO:0006810|GO:0006811|GO:0006826|GO:0006828|GO:0006876|GO:0006879|GO:0006909|GO:0006954|GO:0007035|GO:0009617|GO:0010008|GO:0010628|GO:0015707|GO:0016020|GO:0016021|GO:0030001|GO:0030670|GO:0032147|GO:0032496|GO:0032623|GO:0032632|GO:0032729|GO:0034341|GO:0042060|GO:0042116|GO:…	chr1	A0A087WNR0	solute carrier family 11 (proton-coupled divalent metal ion transporters), member 1 [Source:MGI Symbol;Acc:MGI:1345275]	74386062	protein_coding	ENSMUST00000027368|ENSMUST00000127487|ENSMUST00000131511|ENSMUST00000133896|ENSMUST00000134189|ENSMUST00000135137|ENSMUST00000136786|ENSMUST00000147233|ENSMUST00000149166|ENSMUST00000155865|ENSMUST00000187516	74375195	+
ENSMUSG00000026200	0.00570919	up	1.28696	94.5667	49.5427	78.3388	60.4779	65.75	73.8015	81.8038	67.2794	67.6912	82.8186	100.291	103.074	110.689	102.848	56.7838	56.2427	89.192	0.433649	-0.184679	-0.0459337	-0.00992346	-0.162647	-0.0207195	0.0900969	0.00992346	0.146337	0.133043	0.383473	0.473628	0.454781	0.616487	0.0728698	-0.0186672	0.837593	Glb1l	74577	ENSMUSG00000026200	GO:0004553|GO:0004565|GO:0005576|GO:0005615|GO:0005773|GO:0005975|GO:0008152|GO:0016787|GO:0016798	chr1	A0A087WPD7|A0A087WPH5|A0A087WRY5	galactosidase, beta 1-like [Source:MGI Symbol;Acc:MGI:1921827]	75210813	protein_coding	ENSMUST00000113623|ENSMUST00000131408|ENSMUST00000132507|ENSMUST00000143193|ENSMUST00000146713|ENSMUST00000153584|ENSMUST00000155716|ENSMUST00000185448|ENSMUST00000185449|ENSMUST00000186148|ENSMUST00000186173|ENSMUST00000189663	75198236	-
ENSMUSG00000026303	0.0106411	up	1.35631	30.3667	15	29.0667	19.3333	28	32.8333	35.65	33.75	21.5833	37.9167	27.6667	35.1667	59.5	42.6667	29.7647	30.4	26.6667	0.0945082	-0.608685	-0.176592	-0.355539	-0.0945082	0.110496	0.191535	0.314348	-0.20301	0.305624	-0.174788	0.221931	0.858937	0.646856	0.440696	0.393443	0.39542	Mlph	171531	ENSMUSG00000026303	GO:0006886|GO:0017022|GO:0017137|GO:0030425|GO:0030674|GO:0048471|GO:0070062	chr1	A0A0R4J075|D3Z049	melanophilin [Source:MGI Symbol;Acc:MGI:2176380]	90951142	protein_coding	ENSMUST00000027528|ENSMUST00000125149|ENSMUST00000136220	90915085	+
ENSMUSG00000047443	0.0258338	down	-1.72909	22.0377	22.0221	41.0032	39.0339	16.0643	27.867	23.1888	12.0834	13.5956	15.1126	8.001	10.0803	14.0987	6.34559	16	14.1912	16.7941	0.0304656	0.343774	0.71825	1.05657	-0.497601	0.272366	-0.0304656	-0.769036	-0.471317	-0.622985	-1.56621	-1.18226	-0.819918	-1.70395	-0.0563622	-0.307162	0.12681	Erfe	227358	ENSMUSG00000047443	GO:0005179|GO:0005576|GO:0005615|GO:0005623|GO:0006879|GO:0010469|GO:0019217|GO:0042803|GO:2000193	chr1	A0A087WR80	erythroferrone [Source:MGI Symbol;Acc:MGI:3606476]	91374217	protein_coding	ENSMUST00000086861|ENSMUST00000190998	91366430	+
ENSMUSG00000042349	0.0351366	up	1.43718	24.6029	26.8088	27.5294	19.5441	47.8235	20.9044	25.4265	41.5735	31.5	25	75	28.9265	33.0735	50.3603	28.5147	27	38.0809	0.0229168	0.461127	-0.0229173	-0.107828	0.909852	-0.308792	-0.0639691	0.847193	0.574491	-0.0632138	1.49602	0.17218	0.243791	1.1181	0.610867	0.454397	1.14152	Ikbke	56489	ENSMUSG00000042349	GO:0000166|GO:0004672|GO:0004674|GO:0004704|GO:0005515|GO:0005524|GO:0005634|GO:0005737|GO:0006468|GO:0006974|GO:0007252|GO:0008384|GO:0008630|GO:0010884|GO:0016301|GO:0016310|GO:0016605|GO:0016740|GO:0018105|GO:0031625|GO:0031966|GO:0034340|GO:0035456|GO:0036435|GO:0038061|GO:0043123|GO:0051260|GO:0098586	chr1	E0CY50|E9PYL6	inhibitor of kappaB kinase epsilon [Source:MGI Symbol;Acc:MGI:1929612]	131279606	protein_coding	ENSMUST00000062108|ENSMUST00000159195|ENSMUST00000160748|ENSMUST00000161764|ENSMUST00000162285|ENSMUST00000162437|ENSMUST00000163029	131254343	-
ENSMUSG00000042115	0.00263982	down	-2.24855	52	42	55	57.1765	77.03	49.7941	49	39	22.8824	94.8235	20	13	16.5	16	36	17	43	0.0635285	0.0697393	-0.063529	0.40179	0.558483	-0.0956931	-0.156588	-0.284068	-0.925695	0.821034	-1.44994	-2.02077	-1.79849	-1.57518	-0.0919123	-1.2521	0.277716	Klhdc8a	213417	ENSMUSG00000042115	GO:0004842|GO:0016567|GO:0031463	chr1		kelch domain containing 8A [Source:MGI Symbol;Acc:MGI:2442630]	132307357	protein_coding	ENSMUST00000046071	132298626	+
ENSMUSG00000042793	0.0067032	up	1.3471	52	36	60.5	40.2059	48.5	69.4412	53.2059	35.8676	47.9559	73.3333	65	73.8	88.3088	71.8408	35	59	64.5	0.0506558	-0.165525	0.0611019	-0.119098	-0.121826	0.37125	-0.0506563	-0.417731	0.128905	0.437385	0.237628	0.471468	0.60873	0.578675	-0.145427	0.530211	0.849806	Lgr6	329252	ENSMUSG00000042793	GO:0003674|GO:0004871|GO:0004930|GO:0005886|GO:0007165|GO:0007186|GO:0016020|GO:0016021|GO:0016055|GO:0016500|GO:0030177|GO:0030335|GO:0031982|GO:0042246|GO:1990523	chr1	D3Z6S4	leucine-rich repeat-containing G protein-coupled receptor 6 [Source:MGI Symbol;Acc:MGI:2441805]	135105276	protein_coding	ENSMUST00000044828|ENSMUST00000137968|ENSMUST00000139369	134983301	-
ENSMUSG00000026575	0.0415409	up	1.26802	59.8771	23.8662	42.5382	34.8708	55.1565	52.8101	40.3822	58.2858	57.2812	57.838	77.3581	63.2342	59.5512	65.4381	49.0733	43.1277	38.6535	0.234153	-0.77855	-0.46707	-0.344484	0.0437241	-0.0437236	-0.468518	0.262732	0.365262	0.0749364	0.468743	0.228555	0.0203061	0.424005	0.322159	0.0581141	0.0911083	Nme7	171567	ENSMUSG00000026575	GO:0000166|GO:0004550|GO:0005524|GO:0005813|GO:0006165|GO:0006183|GO:0006228|GO:0006241	chr1	Q3UMG6|Q8BUH2	NME/NM23 family member 7 [Source:MGI Symbol;Acc:MGI:2449121]	164437725	protein_coding	ENSMUST00000086028|ENSMUST00000191947|ENSMUST00000192225|ENSMUST00000192710|ENSMUST00000193237|ENSMUST00000193591|ENSMUST00000193683|ENSMUST00000193808|ENSMUST00000194694|ENSMUST00000195474	164304121	+
ENSMUSG00000037860	0.00275887	up	1.50459	30	18	32	23	36.3971	27	56.3971	28.2353	42	44.2941	48.3088	43.7941	69.4706	49.2941	44.1029	38	31.2794	0.0100107	-0.412621	-0.104857	-0.171967	0.216915	-0.238678	0.786282	-0.0100107	0.69049	0.462935	0.562378	0.471488	1.01548	0.788191	0.940997	0.648399	0.558624	Aim2	383619	ENSMUSG00000037860	GO:0002218|GO:0002230|GO:0002376|GO:0003677|GO:0003690|GO:0005515|GO:0005634|GO:0005654|GO:0005737|GO:0005739|GO:0005829|GO:0006915|GO:0006954|GO:0032088|GO:0032461|GO:0032731|GO:0033209|GO:0035458|GO:0035690|GO:0042802|GO:0045087|GO:0050702|GO:0050718|GO:0051092|GO:0070269|GO:0097169|GO:2001056	chr1	D3Z341|G3UZ36	absent in melanoma 2 [Source:MGI Symbol;Acc:MGI:2686159]	173466040	protein_coding	ENSMUST00000135370|ENSMUST00000147604|ENSMUST00000151176|ENSMUST00000166137|ENSMUST00000173023|ENSMUST00000174263|ENSMUST00000192575	173350879	+
ENSMUSG00000022995	0.00843039	down	-1.40853	1693.15	3032.45	2132.9	2614.67	1950.15	1684.84	1705.78	1648.74	1582.3	1855.78	1453.44	1560.42	1670.93	1457.83	992.578	1032.64	1052.37	-0.0632296	1.09188	0.0618963	0.765041	0.0686912	-0.167011	-0.186897	-0.0341358	0.0341349	-0.0401449	-0.41843	-0.265305	-0.288263	-0.217396	-0.458615	-0.479248	-0.260932	Enah	13800	ENSMUSG00000022995	GO:0001725|GO:0001843|GO:0003779|GO:0005515|GO:0005522|GO:0005737|GO:0005829|GO:0005856|GO:0005886|GO:0005925|GO:0006928|GO:0007015|GO:0007275|GO:0007399|GO:0007411|GO:0008154|GO:0015629|GO:0017124|GO:0030027|GO:0030036|GO:0030054|GO:0030154|GO:0030175|GO:0042995|GO:0045202|GO:0050699|GO:1990830	chr1	A0A0A6YVZ6|A0A0A6YW06|A0A0A6YXC8|E9QKQ9|E9QKR1|E9QLZ9|J3QNM3	enabled homolog (Drosophila) [Source:MGI Symbol;Acc:MGI:108360]	182019990	protein_coding	ENSMUST00000078719|ENSMUST00000111024|ENSMUST00000111025|ENSMUST00000111030|ENSMUST00000177811|ENSMUST00000191649|ENSMUST00000192497|ENSMUST00000192768|ENSMUST00000192967|ENSMUST00000193074|ENSMUST00000193703|ENSMUST00000195059|ENSMUST00000195461|ENSMUST00000195703|ENSMUST00000195788|ENSMUST00000195840	181896384	-
ENSMUSG00000079164	0.0272665	down	-1.69997	13.5	20.25	35.6471	29.1765	24	44.3971	14	38	18	33	8.5	12	14	13	16	12	26	-1.03979	-0.140491	0.153059	0.27341	-0.281667	0.581032	-1.12171	0.520694	-0.429697	0.140491	-1.84217	-1.29401	-1.19329	-1.03251	-0.4196	-0.91236	0.394127	Tlr5	53791	ENSMUSG00000079164	GO:0001819|GO:0002376|GO:0002755|GO:0004888|GO:0005149|GO:0007165|GO:0008584|GO:0016020|GO:0016021|GO:0032757|GO:0034123|GO:0034146|GO:0042742|GO:0045087|GO:0045429|GO:0050707|GO:0071222|GO:0071260	chr1	A0A0A6YVY4|E9QL10|Q05AH3	toll-like receptor 5 [Source:MGI Symbol;Acc:MGI:1858171]	182976044	protein_coding	ENSMUST00000110997|ENSMUST00000191820|ENSMUST00000193539|ENSMUST00000193687|ENSMUST00000195614	182954788	+
ENSMUSG00000039246	0.0291744	up	1.30397	20	14	25	18	38	27.6471	35	19	20	26	30	27.1176	43	24	23.7714	22	33.1176	-0.154501	-0.354742	-0.0405512	-0.105153	0.699543	0.215939	0.518467	-0.161061	0.0405512	0.114782	0.295505	0.200433	0.743863	0.17026	0.469801	0.280354	1.06146	Lyplal1	226791	ENSMUSG00000039246	GO:0005829|GO:0016787|GO:0070062	chr1	E9QLB2	lysophospholipase-like 1 [Source:MGI Symbol;Acc:MGI:2385115]	186117310	protein_coding	ENSMUST00000045388|ENSMUST00000195481	186087731	-
ENSMUSG00000026628	0.0137912	down	-3.37123	272	824.294	4301	2983.31	419	258	164.324	1077.69	546.5	235	187.717	172	177	219	169.838	97.6176	189	-0.876528	1.03736	2.89849	2.78006	-0.325139	-1.04945	-1.73798	1.17718	0.325139	-1.1967	-1.54653	-1.62202	-1.70236	-1.12748	-1.1809	-2.05757	-0.913386	Atf3	11910	ENSMUSG00000026628	GO:0000122|GO:0000976|GO:0000977|GO:0000978|GO:0001078|GO:0003677|GO:0003700|GO:0005634|GO:0005730|GO:0006094|GO:0006351|GO:0006355|GO:0006357|GO:0008284|GO:0010628|GO:0030968|GO:0034198|GO:0035914|GO:0042802|GO:0042803|GO:0044212|GO:0045892|GO:0045944|GO:0046982|GO:0070373|GO:1903984|GO:1990440|GO:1990622	chr1	Q4FJW1	activating transcription factor 3 [Source:MGI Symbol;Acc:MGI:109384]	191218039	protein_coding	ENSMUST00000027941|ENSMUST00000131854|ENSMUST00000195117	191170296	-
ENSMUSG00000058248	0.0181445	up	1.6009	7	12	14	6.5	26	15.5	9	8	12	23.5	27	17.5	18.5	24	13.3333	18	12	-0.882341	0.209599	-0.0903189	-0.787905	0.938789	0.167815	-0.654158	-0.622255	0.0903189	0.755664	0.930235	0.35529	0.313785	0.956994	0.422343	0.777581	0.383629	Kcnh1	16510	ENSMUSG00000058248	GO:0000155|GO:0000160|GO:0001964|GO:0005216|GO:0005244|GO:0005249|GO:0005251|GO:0005267|GO:0005516|GO:0005622|GO:0005637|GO:0005886|GO:0005887|GO:0006810|GO:0006811|GO:0006813|GO:0008076|GO:0009986|GO:0016020|GO:0016021|GO:0019901|GO:0023014|GO:0030424|GO:0030425|GO:0030673|GO:0031901|GO:0034220|GO:0034705|GO:0034765|GO:0042127|GO:0042734|GO:0042802|GO:0043025|GO:0043231|GO:0044325|GO:0045202|GO:…	chr1	A0A0A6YVS8|A0A1L1M1J8|Q3UHC9	potassium voltage-gated channel, subfamily H (eag-related), member 1 [Source:MGI Symbol;Acc:MGI:1341721]	192510159	protein_coding	ENSMUST00000078470|ENSMUST00000110844|ENSMUST00000151152	192190774	+
ENSMUSG00000009633	0.0230894	down	-1.51861	579	389.5	463	560.721	1431.79	758.412	768.691	561.4	813.514	1306.57	359.25	421.456	460.176	539.71	467.926	349.162	457.176	-0.214763	-0.472369	-0.745291	-0.0596924	1.01947	0.0779695	0.0596914	-0.191855	0.470895	0.850163	-1.03829	-0.757241	-0.752111	-0.254415	-0.14697	-0.647079	-0.0672121	G0s2	14373	ENSMUSG00000009633	GO:0005739|GO:0006915|GO:0016020|GO:0016021|GO:0097191|GO:2001238	chr1	Q545U0	G0/G1 switch gene 2 [Source:MGI Symbol;Acc:MGI:1316737]	193273217	protein_coding		193272161	-
ENSMUSG00000026786	0.0124422	up	1.35742	68	48	107.326	93.6618	90	103.956	78	111.013	87.6618	99.6461	186.401	135.133	142.5	132	65.5	77.4265	79	-0.446231	-0.634398	0.00418091	0.217045	-0.113796	0.069448	-0.382678	0.328329	0.115234	-0.00418139	0.873614	0.460249	0.415152	0.572427	-0.125197	0.0384126	0.258449	Apbb1ip	54519	ENSMUSG00000026786	GO:0002291|GO:0005515|GO:0005737|GO:0005829|GO:0005856|GO:0005886|GO:0005925|GO:0007165|GO:0016020|GO:0030027|GO:0030054|GO:0042101|GO:0042995|GO:0045785	chr2	B1AYC9	amyloid beta (A4) precursor protein-binding, family B, member 1 interacting protein [Source:MGI Symbol;Acc:MGI:1861354]	22875653	protein_coding	ENSMUST00000014290|ENSMUST00000131195|ENSMUST00000132993|ENSMUST00000148315	22774094	+
ENSMUSG00000048707	0.0345107	down	-1.35969	98	66.1765	141	123	127	125.333	90.2353	73.7353	59.8676	93	42	67	96	72.7647	56.5	66	74	0.0923896	-0.15974	0.409254	0.621546	0.39441	0.350621	-0.161087	-0.250595	-0.423563	-0.0923896	-1.26496	-0.540528	-0.14333	-0.275426	-0.327067	-0.180574	0.175496	Tprn	97031	ENSMUSG00000048707	GO:0003674|GO:0007605|GO:0019902|GO:0032420|GO:0042995	chr2		taperin [Source:MGI Symbol;Acc:MGI:2139535]	25269885	protein_coding	ENSMUST00000114336|ENSMUST00000137361|ENSMUST00000141509|ENSMUST00000155738	25262618	+
ENSMUSG00000089762	0.0449225	up	1.33011	133.5	99.2059	71.9706	77	81	159	119.5	144.25	115	142.208	157	141	117.5	170.5	110.5	132.5	139.956	0.067081	-0.0469279	-1.03226	-0.525477	-0.725719	0.222583	-0.227135	0.246254	0.0469279	0.0490189	0.166049	0.0616393	-0.32307	0.48174	0.169362	0.353585	0.623576	Ier5l	72500	ENSMUSG00000089762	GO:0003674|GO:0005575|GO:0008150	chr2		immediate early response 5-like [Source:MGI Symbol;Acc:MGI:1919750]	30474219	protein_coding	ENSMUST00000065134	30471537	-
ENSMUSG00000052248	0.0071113	up	1.27771	204.804	148.439	186.965	157.323	141.194	140.472	201.072	184.458	130.808	233.757	207.986	195.949	264.629	212.09	189.007	164.875	198.514	0.170035	0.019999	-0.169414	-0.00912142	-0.438486	-0.47061	0.00912142	0.0865245	-0.281699	0.251576	0.0573254	0.0219717	0.333792	0.282195	0.429304	0.154517	0.613396	Zeb2os		ENSMUSG00000052248		chr2		zinc finger E-box binding homeobox 2, opposite strand [Source:MGI Symbol;Acc:MGI:3652108]	45114087	antisense_RNA		45111138	+
ENSMUSG00000063714	0.0105332	down	-1.26894	57.8691	52.0169	60.7552	35.9412	68.3538	53.9007	63.3903	49.6176	36.9375	57.6979	52.0806	46.6544	47.1293	37.3162	35.9706	23.5074	36.1875	0.125632	0.286154	-0.0121307	-0.360171	0.293907	-0.0735402	0.122716	-0.0288653	-0.327021	0.0121307	-0.161371	-0.269444	-0.376507	-0.445632	-0.185268	-0.876696	-0.0633063	Sp3os		ENSMUSG00000063714		chr2		trans-acting transcription factor 3, opposite strand [Source:MGI Symbol;Acc:MGI:1914936]	72988677	antisense_RNA		72979424	+
ENSMUSG00000059173	0.0346715	up	1.30534	63	45	51	59.0147	94	73.5	57.5735	72.8382	66	66	125	74.6185	133	101.044	46	54	54.0245	-0.0535369	-0.22463	-0.566369	0.0535369	0.451817	0.0721703	-0.31787	0.223248	0.20863	-0.0956512	0.800011	0.106349	0.818493	0.689752	-0.132181	0.0214224	0.213088	Pde1a	18573	ENSMUSG00000059173	GO:0004114|GO:0004115|GO:0005634|GO:0005737|GO:0006198|GO:0007165|GO:0008081|GO:0016787|GO:0030553|GO:0034391|GO:0043025|GO:0046069|GO:0046872|GO:0048101|GO:0048660	chr2	A2ASF9|F6X0V1|Q5I7S8|Q8BRR9|Q9JLL9	phosphodiesterase 1A, calmodulin-dependent [Source:MGI Symbol;Acc:MGI:1201792]	80129458	protein_coding	ENSMUST00000090756|ENSMUST00000102651|ENSMUST00000102652|ENSMUST00000102653|ENSMUST00000102654|ENSMUST00000102655|ENSMUST00000125887|ENSMUST00000134739|ENSMUST00000146076|ENSMUST00000183775	79834453	-
ENSMUSG00000081234	0.00438253	up	1.32122	39.5667	54.8958	55.9167	49.525	49.9333	43.5671	54.1103	49.8269	36.6667	54.7929	63.5683	60.0281	58.2667	63.9524	51.9694	71	51.95	-0.304122	0.482622	-0.0131073	0.2211	-0.0403595	-0.261855	0.0131078	0.0959587	-0.218886	0.0563517	0.244944	0.212933	0.0482907	0.450317	0.46433	0.836763	0.577078	Olfr1120	259031	ENSMUSG00000081234	GO:0004871|GO:0004930|GO:0004984|GO:0005886|GO:0007165|GO:0007186|GO:0007608|GO:0016020|GO:0016021|GO:0050896|GO:0050911	chr2	Q8VGT7	olfactory receptor 1120 [Source:MGI Symbol;Acc:MGI:3030954]	87361786	protein_coding	ENSMUST00000058737|ENSMUST00000215163	87354815	+
ENSMUSG00000027115	0.00702275	down	-1.28129	65.1667	45.6667	104.091	45.7402	76.2941	57.65	68.9069	68	55.9	86	56.0809	64.2533	60.2946	56.5	34.9559	45.5	28.3333	0.0131164	-0.185543	0.480779	-0.296204	0.168599	-0.260383	-0.0407567	0.141958	-0.0131168	0.30409	-0.338465	-0.0915437	-0.304961	-0.13104	-0.510409	-0.207799	-0.700155	Kif18a	228421	ENSMUSG00000027115	GO:0000166|GO:0000776|GO:0001726|GO:0003777|GO:0003779|GO:0005524|GO:0005634|GO:0005737|GO:0005815|GO:0005828|GO:0005856|GO:0005871|GO:0005874|GO:0005901|GO:0006810|GO:0007018|GO:0007019|GO:0007080|GO:0007140|GO:0008017|GO:0008574|GO:0015031|GO:0015630|GO:0016887|GO:0042995|GO:0051010|GO:0070463|GO:0070507|GO:0072520|GO:1990023	chr2		kinesin family member 18A [Source:MGI Symbol;Acc:MGI:2446977]	109341747	protein_coding	ENSMUST00000028527|ENSMUST00000130137|ENSMUST00000144924|ENSMUST00000151395|ENSMUST00000152751|ENSMUST00000162515	109280738	+
ENSMUSG00000040084	0.0485264	up	1.66316	40	6	54.6618	23	39	15	40.8824	17	18	12	43.0926	45.742	43.5147	37	33	26	20	0.776983	-1.64565	1.01954	0.179968	0.668502	-0.73474	0.674074	-0.390041	-0.179968	-1.06921	0.749467	0.886204	0.692513	0.726235	0.874523	0.452846	0.265345	Bub1b	12236	ENSMUSG00000040084	GO:0000166|GO:0000775|GO:0000776|GO:0000777|GO:0000778|GO:0000940|GO:0004672|GO:0004674|GO:0005515|GO:0005524|GO:0005634|GO:0005694|GO:0005737|GO:0005829|GO:0006468|GO:0006915|GO:0007049|GO:0007091|GO:0007094|GO:0016301|GO:0016310|GO:0016740|GO:0034501|GO:0048471|GO:0051301|GO:0051754|GO:0071459	chr2		BUB1B, mitotic checkpoint serine/threonine kinase [Source:MGI Symbol;Acc:MGI:1333889]	118641591	protein_coding	ENSMUST00000038341|ENSMUST00000126013|ENSMUST00000127356|ENSMUST00000130512	118598211	+
ENSMUSG00000040035	0.000294	up	1.70823	27.7262	27.6429	25.1667	15.75	24.4345	23.569	14.8667	25.2	15	30.7651	33.185	49.7629	40.9095	41.246	32.6012	27.1033	29.2595	0.292662	0.602653	-0.0550504	-0.321884	0.0383792	-0.0383792	-0.740892	0.222278	-0.398572	0.333478	0.416989	1.05219	0.647877	0.927393	0.901412	0.557234	0.858682	Disp2	214240	ENSMUSG00000040035	GO:0003674|GO:0005575|GO:0005886|GO:0008150|GO:0016020|GO:0016021	chr2	A3KGG1|A3KGG4	dispatched RND tramsporter family member 2 [Source:MGI Symbol;Acc:MGI:2388733]	118811293	protein_coding	ENSMUST00000037547|ENSMUST00000063975|ENSMUST00000110843|ENSMUST00000110846|ENSMUST00000142072	118779719	+
ENSMUSG00000081413	0.0291931	down	-1.27284	20.8333	22.6996	29.3012	21.5487	28.792	22.8269	33.6162	20.5613	28.0967	30.5483	22.3503	29.2206	22.0494	17.2702	10.3529	15.06	20.7745	-0.339456	0.0986519	-0.0553656	-0.0893965	0.0553656	-0.304302	0.21642	-0.290978	0.287102	0.103516	-0.373009	0.0643387	-0.463584	-0.548336	-0.973235	-0.51028	0.144823	Uqcrh-ps2		ENSMUSG00000081413		chr2		ubiquinol-cytochrome c reductase hinge protein, pseudogene 2 [Source:MGI Symbol;Acc:MGI:3650492]	119008477	processed_pseudogene		119008209	+
ENSMUSG00000027224	0.0419805	up	2.25183	20.1348	2.33333	32	27	9.13491	20	11	16	6.52941	2	20	34.3676	18	19	24.5	20	23	0.635379	-2.15952	1.09578	1.26	-0.576807	0.529	-0.371198	0.371198	-0.794237	-2.80547	0.490729	1.32244	0.26771	0.613412	1.29354	0.923037	1.31568	Duoxa1	213696	ENSMUSG00000027224	GO:0005515|GO:0005789|GO:0005886|GO:0006810|GO:0015031|GO:0016020|GO:0016021|GO:0042743|GO:0045666|GO:0050727|GO:2000379|GO:2000609	chr2	A2AQ93|A2AQ94|A2AQ95|A2AQ96	dual oxidase maturation factor 1 [Source:MGI Symbol;Acc:MGI:2384861]	122313730	protein_coding	ENSMUST00000028653|ENSMUST00000110537|ENSMUST00000110538|ENSMUST00000147788|ENSMUST00000148417|ENSMUST00000154412|ENSMUST00000155561	122302191	-
ENSMUSG00000027339	0.0489919	up	1.28619	231.5	122.75	187.607	161	162.5	192.495	227.221	193	101.5	110	214	236.132	171.735	202.167	192	155	210.76	0.437075	-0.16388	-0.0741997	0.114475	-0.145452	0.0741992	0.27577	0.242105	-0.557404	-0.745662	0.188718	0.381362	-0.199722	0.303336	0.542243	0.155683	0.790026	Rassf2	215653	ENSMUSG00000027339	GO:0000775|GO:0000776|GO:0000777|GO:0001501|GO:0001503|GO:0004672|GO:0005515|GO:0005634|GO:0005654|GO:0005694|GO:0005737|GO:0005794|GO:0005829|GO:0006468|GO:0007049|GO:0007165|GO:0031954|GO:0033137|GO:0038168|GO:0042981|GO:0043065|GO:0043234|GO:0045667|GO:0045670|GO:0045860|GO:0046330|GO:0046849|GO:0048872|GO:0050821|GO:1901222|GO:1901223	chr2	A2APB1|A2AVI0	Ras association (RalGDS/AF-6) domain family member 2 [Source:MGI Symbol;Acc:MGI:2442060]	132030258	protein_coding	ENSMUST00000028814|ENSMUST00000103182|ENSMUST00000139047|ENSMUST00000140791|ENSMUST00000155829	131989415	-
ENSMUSG00000044364	0.0200228	down	-1.47947	25	14	19	11	31	18	21	9	18.1374	30	12	16	10	10	10	13	11	0.454047	-0.0681214	-0.14986	-0.529027	0.692432	-0.11657	0.0681214	-0.952443	0.18614	0.607853	-0.739803	-0.274106	-1.07385	-0.806154	-0.492808	-0.192018	-0.242016	Tmem74b	108832	ENSMUSG00000044364	GO:0003674|GO:0005575|GO:0008150|GO:0016020|GO:0016021	chr2	A2AU34	transmembrane protein 74B [Source:MGI Symbol;Acc:MGI:1918629]	151712157	protein_coding	ENSMUST00000060196|ENSMUST00000109872	151702008	+
ENSMUSG00000027646	0.00236678	up	1.72849	483.913	437.95	445.941	215.778	547.6	456.125	282.069	434.788	168	689.778	772.989	678.098	759.492	712.427	527.899	479.218	504.549	0.134501	0.304853	-0.191372	-0.829351	0.240921	-0.0475054	-0.778585	0.0475063	-1.19673	0.536656	0.675243	0.536949	0.578815	0.754221	0.635088	0.417785	0.683108	Src	20779	ENSMUSG00000027646	GO:0000166|GO:0001545|GO:0002102|GO:0002376|GO:0004672|GO:0004713|GO:0004715|GO:0005080|GO:0005102|GO:0005158|GO:0005515|GO:0005524|GO:0005634|GO:0005737|GO:0005739|GO:0005743|GO:0005764|GO:0005770|GO:0005829|GO:0005856|GO:0005884|GO:0005886|GO:0005901|GO:0006468|GO:0007049|GO:0007155|GO:0007173|GO:0007179|GO:0007229|GO:0008022|GO:0008283|GO:0009612|GO:0009615|GO:0010447|GO:0010628|GO:0010632|GO:…	chr2	F8WI90	Rous sarcoma oncogene [Source:MGI Symbol;Acc:MGI:98397]	157471862	protein_coding	ENSMUST00000029175|ENSMUST00000092576|ENSMUST00000109529|ENSMUST00000109531|ENSMUST00000109533|ENSMUST00000129770|ENSMUST00000133900|ENSMUST00000145715	157418444	+
ENSMUSG00000035226	0.0330444	down	-1.31128	246.603	292.103	222.221	193.559	202.529	159.721	201.779	119.809	177.912	280.103	201.397	165.75	168.294	130.706	131.382	119.51	116.118	0.315994	0.874614	-0.0421805	0.167928	-0.040019	-0.407331	-0.107803	-0.65802	0.040019	0.390533	-0.111109	-0.341484	-0.441183	-0.538144	-0.21735	-0.431715	-0.282246	Rims4	241770	ENSMUSG00000035226	GO:0006810|GO:0006836|GO:0006887|GO:0030054|GO:0042391|GO:0044325|GO:0045202|GO:0048786|GO:0048791|GO:0097060|GO:2000300	chr2		regulating synaptic membrane exocytosis 4 [Source:MGI Symbol;Acc:MGI:2674366]	163918683	protein_coding	ENSMUST00000044734	163859751	-
ENSMUSG00000050600	0.00160158	up	1.55999	26.4262	12.3333	18	24.4167	22.8095	19	25.8667	29.0833	17.5833	34.3524	28.3667	35.4409	34.5595	42.3333	30	33.8333	24.3429	0.224774	-0.560299	-0.537175	0.312023	-0.0595131	-0.347881	0.0595131	0.430439	-0.167933	0.493987	0.192046	0.563924	0.405916	0.966327	0.782842	0.878602	0.594666	Zfp831	100043757	ENSMUSG00000050600	GO:0000122|GO:0001206|GO:0003676|GO:0005634|GO:0006366|GO:0007165|GO:0007275|GO:0043565|GO:0044212	chr2	A2ADM8	zinc finger protein 831 [Source:MGI Symbol;Acc:MGI:3641861]	174710832	protein_coding	ENSMUST00000059452	174643534	+
ENSMUSG00000027555	0.00166263	down	-1.62761	37.3676	25	38.6912	22	47	45.7206	44.1765	28.1912	21	22.8088	21.9213	28	13.2941	20	14	16	18	0.211645	-0.0538831	0.0538831	-0.351289	0.470562	0.406014	0.318748	-0.127459	-0.424702	-0.609781	-0.69277	-0.289014	-1.48533	-0.628417	-0.829644	-0.714721	-0.353785	Car13	71934	ENSMUSG00000027555	GO:0004089|GO:0005829|GO:0006730|GO:0008270|GO:0016829|GO:0043209|GO:0043231|GO:0046872	chr3		carbonic anhydrase 13 [Source:MGI Symbol;Acc:MGI:1931322]	14663002	protein_coding	ENSMUST00000029071	14641727	+
ENSMUSG00000027674	0.0340008	up	1.26747	31.9412	18.1103	42.9043	24.0909	28.2862	23.4485	27.8676	24.4706	24.4853	25.4556	41.6912	36.2279	41.5	24.4143	42.8824	21.5882	20.9553	0.2821	-0.222174	0.499828	0.0765233	0.0348272	-0.260505	-0.0491123	-0.0348268	0.0936513	-0.154565	0.531469	0.379489	0.453822	-0.0438638	1.08214	0.0142798	0.162363	Pex5l	58869	ENSMUSG00000027674	GO:0000268|GO:0005052|GO:0005515|GO:0005737|GO:0005778|GO:0005829|GO:0016020|GO:0016560|GO:0030425|GO:0031267|GO:0042391|GO:0043235|GO:0043949|GO:0045185	chr3	D3YYH0|F8SLP9|F8SLQ1|F8SLQ3|F8SLQ6	peroxisomal biogenesis factor 5-like [Source:MGI Symbol;Acc:MGI:1916672]	33143247	protein_coding	ENSMUST00000078226|ENSMUST00000108219|ENSMUST00000108221|ENSMUST00000108224|ENSMUST00000108225|ENSMUST00000108226|ENSMUST00000155264|ENSMUST00000192093|ENSMUST00000193289|ENSMUST00000193681|ENSMUST00000194016|ENSMUST00000194627	32949408	-
ENSMUSG00000027796	0.0399329	down	-1.48427	26	31	24	16	44	25	19.25	21	22	20	21	28	16	28	10	11	6	0.196975	0.765065	-0.12648	-0.302114	0.884012	0.0437059	-0.371065	-0.0437059	0.15102	-0.290765	-0.246104	0.219593	-0.709437	0.365617	-0.806463	-0.746682	-1.43014	Smad9	55994	ENSMUSG00000027796	GO:0001657|GO:0003677|GO:0003700|GO:0005515|GO:0005622|GO:0005634|GO:0005654|GO:0005667|GO:0005737|GO:0005829|GO:0006351|GO:0006355|GO:0006468|GO:0007179|GO:0030509|GO:0030901|GO:0030902|GO:0046872|GO:0051216|GO:0060348|GO:0060395|GO:0071407	chr3	Q3UVC6	SMAD family member 9 [Source:MGI Symbol;Acc:MGI:1859993]	54801257	protein_coding	ENSMUST00000029371	54755582	+
ENSMUSG00000056306	0.00907561	up	2.13439	189.73	187.87	111.431	101.41	328.673	124.545	92.9	76.395	36.5957	228.356	327.321	469.152	192.906	236.432	150.035	331.673	177.482	0.703179	1.0033	-0.272588	0.000782	1.42393	-0.000782	-0.461403	-0.541777	-1.47597	0.86129	1.35498	1.92499	0.521157	1.08238	0.739609	1.80635	1.09527	Sertm1	329641	ENSMUSG00000056306	GO:0003674|GO:0008150|GO:0016020|GO:0016021|GO:0043231	chr3		serine rich and transmembrane domain containing 1 [Source:MGI Symbol;Acc:MGI:3607715]	54915887	protein_coding		54897068	-
ENSMUSG00000028011	0.0308314	up	2.27282	118.667	81.75	54.9559	19.75	134.083	157.127	30.4363	53.8333	12.0373	183.774	235.167	166.75	176	172.347	75.8986	115.422	63.8333	0.648097	0.424806	-0.67045	-1.73754	0.752357	0.956431	-1.44934	-0.424806	-2.45818	1.16989	1.49991	1.05457	1.01078	1.24823	0.3784	0.905447	0.241926	Tdo2	56720	ENSMUSG00000028011	GO:0004833|GO:0006568|GO:0006569|GO:0016491|GO:0016597|GO:0019441|GO:0019442|GO:0019825|GO:0020037|GO:0042802|GO:0046872|GO:0051213|GO:0051289|GO:0055114	chr3	C5NSA7|Q8VCW3	tryptophan 2,3-dioxygenase [Source:MGI Symbol;Acc:MGI:1928486]	81976202	protein_coding		81957090	-
ENSMUSG00000033752	0.0016055	up	1.52326	23.2598	15.8333	24.0882	21	29.7727	16.1912	21.8971	15	16	22.8824	40.4797	32	33.5	24.8824	15	31.7941	30.5	0.189488	-0.0510521	0.0320005	0.24339	0.473686	-0.429828	-0.0320001	-0.375947	-0.155226	0.0566568	0.85389	0.565424	0.509839	0.3485	-0.0683141	0.937761	1.06882	Mnd1	76915	ENSMUSG00000033752	GO:0003677|GO:0003690|GO:0005515|GO:0005634|GO:0006302|GO:0006310|GO:0007131|GO:0051321	chr3		meiotic nuclear divisions 1 [Source:MGI Symbol;Acc:MGI:1924165]	84155786	protein_coding		84087933	-
ENSMUSG00000028082	0.0238184	up	1.27911	430.221	204.98	320.879	187.691	376.588	342	297	324	230	226.103	438.147	380.701	379.77	377.779	317.6	222.632	307.103	0.650013	-0.105244	0.0189877	-0.345351	0.385968	0.222247	-0.0189867	0.308372	-0.0583768	-0.387312	0.541395	0.389298	0.26409	0.524204	0.587221	-0.0030489	0.652021	Sh3d19	27059	ENSMUSG00000028082	GO:0005515|GO:0005654|GO:0005737|GO:0005829|GO:0005886|GO:0007010|GO:0022604|GO:0051044|GO:0070064	chr3		SH3 domain protein D19 [Source:MGI Symbol;Acc:MGI:1350923]	86130526	protein_coding	ENSMUST00000107664|ENSMUST00000182399|ENSMUST00000182666|ENSMUST00000182723|ENSMUST00000182969|ENSMUST00000183119|ENSMUST00000183202	85971109	+
ENSMUSG00000001420	0.0394122	up	1.26361	69.5074	51.4779	69.4853	45.0735	47.0294	56.4559	115.449	55.7426	70.8382	74.5441	88.5956	94.9706	91.353	75.8529	77.7647	65.6618	43.0662	0.163656	0.0447783	-0.0447788	-0.259877	-0.471901	-0.233071	0.761282	-0.0872865	0.386072	0.155357	0.378769	0.529675	0.35197	0.351423	0.70068	0.378896	-0.0385914	Tmem79	71913	ENSMUSG00000001420	GO:0002070|GO:0005737|GO:0005764|GO:0005765|GO:0005794|GO:0016020|GO:0016021|GO:0031069|GO:0032588|GO:0042335|GO:0042802|GO:0045055|GO:0045684|GO:0061436|GO:0070268	chr3	A0A0A6YX45	transmembrane protein 79 [Source:MGI Symbol;Acc:MGI:1919163]	88336148	protein_coding		88328655	-
ENSMUSG00000028051	0.0454829	up	1.7277	15.5417	17.0735	4.83333	9.79167	20.2163	3.5881	17.1	6.50833	6.41667	11.6667	17.6214	30.9464	18.4856	13.3083	11.0265	14.8917	10.6833	0.49407	0.944024	-1.39896	0.0289068	0.801496	-1.71747	0.497539	-0.69427	-0.587122	-0.0289068	0.540304	1.4034	0.538355	0.331987	0.373978	0.729786	0.441653	Hcn3	15168	ENSMUSG00000028051	GO:0000166|GO:0005216|GO:0005244|GO:0005248|GO:0005249|GO:0005267|GO:0005272|GO:0005515|GO:0005886|GO:0005887|GO:0006810|GO:0006811|GO:0006813|GO:0006814|GO:0016020|GO:0016021|GO:0030424|GO:0030425|GO:0030552|GO:0034765|GO:0035725|GO:0042391|GO:0043025|GO:0044316|GO:0045202|GO:0055085|GO:0060078|GO:0071805|GO:0072718|GO:1903351	chr3	B2RRB5	hyperpolarization-activated, cyclic nucleotide-gated K+ 3 [Source:MGI Symbol;Acc:MGI:1298211]	89160196	protein_coding	ENSMUST00000029686|ENSMUST00000127654|ENSMUST00000132156|ENSMUST00000133368	89146074	-
ENSMUSG00000028047	0.0471506	up	1.37747	239.511	103.147	280.919	165.309	116.831	196.978	222.096	232.596	115.2	120.504	246.044	243.434	206.404	220.23	236.471	135.897	262.382	0.35616	-0.544895	0.378246	0.0225835	-0.751464	-0.022583	0.112863	0.381334	-0.50474	-0.744078	0.260029	0.2953	-0.0644298	0.296809	0.712804	-0.164062	0.976102	Thbs3	21827	ENSMUSG00000028047	GO:0003417|GO:0005509|GO:0005576|GO:0007155|GO:0008201|GO:0030198|GO:0031012|GO:0043931|GO:0048471|GO:0060346	chr3	D3Z6N1|E9PWF0|F6W6J3	thrombospondin 3 [Source:MGI Symbol;Acc:MGI:98739]	89226837	protein_coding	ENSMUST00000029682|ENSMUST00000119084|ENSMUST00000126315|ENSMUST00000126372|ENSMUST00000126700|ENSMUST00000136881|ENSMUST00000142051|ENSMUST00000144980|ENSMUST00000146435|ENSMUST00000153129|ENSMUST00000155924	89215180	+
ENSMUSG00000053398	0.0187712	up	1.29599	61	33.6667	106.583	59.2147	84.5	87.3333	76.8333	66.6275	54	66.1667	86.0588	93.8766	110.029	89.6667	64.3333	53	82.6667	-0.176623	-0.719779	0.4205	-0.018126	0.221564	0.244414	0.0219135	0.0181255	-0.157421	-0.168556	0.184935	0.361036	0.468413	0.440866	0.275208	-0.0820885	0.750236	Phgdh	236539	ENSMUSG00000053398	GO:0004617|GO:0006541|GO:0006544|GO:0006563|GO:0006564|GO:0006566|GO:0008152|GO:0008652|GO:0009448|GO:0010468|GO:0016491|GO:0016616|GO:0019530|GO:0021510|GO:0021782|GO:0021915|GO:0022008|GO:0031175|GO:0043209|GO:0051287|GO:0055114|GO:0070062|GO:0070314	chr3	F6ZSB7	3-phosphoglycerate dehydrogenase [Source:MGI Symbol;Acc:MGI:1355330]	98339990	protein_coding	ENSMUST00000065793|ENSMUST00000148488|ENSMUST00000152106|ENSMUST00000153694	98313170	-
ENSMUSG00000027901	0.00715494	up	1.48526	40.868	47.053	32.1083	28.3824	47.1914	33.9572	39.5944	43.5887	18.3333	54.3709	48.9885	46.107	72.4415	57.9015	54.2353	47.8477	38.375	0.0900307	0.607679	-0.465975	-0.234596	0.225628	-0.273911	-0.0900312	0.250454	-0.87142	0.392664	0.216544	0.179749	0.709902	0.654386	0.873364	0.61486	0.487587	Dennd2d	72121	ENSMUSG00000027901	GO:0005085|GO:0005654|GO:0005737|GO:0005829|GO:0017112|GO:0065009	chr3	A0A0A6YWK8|S4R219	DENN/MADD domain containing 2D [Source:MGI Symbol;Acc:MGI:2181193]	106503030	protein_coding	ENSMUST00000029508|ENSMUST00000139062|ENSMUST00000149225|ENSMUST00000183271|ENSMUST00000193651|ENSMUST00000195305	106482405	+
ENSMUSG00000044365	0.0432984	down	-1.36212	18.8333	12.8333	32	26.5	14.0833	26.4216	21	19.0833	22	27	16.8333	14	20.5	15	23.25	9	9	-0.239104	-0.478163	0.317702	0.454951	-0.730358	0.152638	-0.21639	-0.152638	0.180164	0.171339	-0.536028	-0.751263	-0.322741	-0.505703	0.439912	-1.00704	-0.816033	Cxxc4	319478	ENSMUSG00000044365	GO:0003677|GO:0005515|GO:0005634|GO:0005737|GO:0008270|GO:0016055|GO:0030165|GO:0030178|GO:0031410|GO:0046872	chr3	M0QWU0	CXXC finger 4 [Source:MGI Symbol;Acc:MGI:2442112]	134262161	protein_coding	ENSMUST00000166288|ENSMUST00000181597|ENSMUST00000181904|ENSMUST00000197151|ENSMUST00000199134	134236484	+
ENSMUSG00000028152	0.0298133	up	1.28725	74.8333	71	104	164	107.851	93	103	116.75	86.3382	90.1618	163	149.963	135	129.213	99.5	83.2504	92	-0.296679	-0.058208	-0.0298257	1.03662	0.158649	-0.0798144	0.0298262	0.412432	0.104692	-0.137073	0.691484	0.621878	0.348555	0.553048	0.48941	0.154449	0.489636	Tspan5	56224	ENSMUSG00000028152	GO:0005886|GO:0005887|GO:0007166|GO:0016020|GO:0016021|GO:0019899|GO:0045747|GO:0051604|GO:0072659	chr3	D3YV61|D3YZK1|D3Z641|D6REF5|D6RG91|F7C5E2|Q05BH2	tetraspanin 5 [Source:MGI Symbol;Acc:MGI:1928096]	138907905	protein_coding	ENSMUST00000029800|ENSMUST00000119993|ENSMUST00000121826|ENSMUST00000127772|ENSMUST00000135629|ENSMUST00000142001|ENSMUST00000142890|ENSMUST00000146356|ENSMUST00000153336	138742195	+
ENSMUSG00000078161	0.0108269	up	2.22023	211.267	178.513	225.843	53.1235	226.275	255.094	57.6242	138.917	36.8515	284.533	325.626	277.75	237.867	421.1	236.082	274.522	244.31	0.0558634	0.127158	-0.0558629	-1.73443	0.0829182	0.231141	-1.95284	-0.481544	-2.26836	0.376165	0.545057	0.366285	0.0209761	1.11269	0.591155	0.73107	0.753868	Erich3	209601	ENSMUSG00000078161	GO:0003674|GO:0005575|GO:0008150	chr3	A0A087WS75|F6QRE9|Q8BVT3	glutamate rich 3 [Source:MGI Symbol;Acc:MGI:1919095]	154767790	protein_coding		154663859	+
ENSMUSG00000041272	0.0219324	up	1.28679	40.825	25.2262	42	31.6667	27.5	32.6667	34	44.0595	25.5833	46.2833	43.4167	39.45	38.6167	43.075	51.9167	37.7458	35.5	0.273619	-0.106578	0.106578	0.108483	-0.368356	-0.1447	-0.124685	0.451062	-0.205576	0.345431	0.227459	0.139895	-0.0125818	0.412745	0.995439	0.457833	0.560348	Tox	252838	ENSMUSG00000041272	GO:0003677|GO:0005634	chr4		thymocyte selection-associated high mobility group box [Source:MGI Symbol;Acc:MGI:2181659]	6991557	protein_coding	ENSMUST00000039987|ENSMUST00000125974|ENSMUST00000147657|ENSMUST00000150082	6686353	-
ENSMUSG00000078773	0.018054	down	-1.36317	34	17	48.0368	39	37.125	33.4853	22.6618	31.8309	23.6397	28.6029	25.0588	24.7574	22.1544	21.2868	22.7132	22.25	11.3158	0.0731792	-0.612487	0.363806	0.47247	0.128081	-0.0455132	-0.646482	0.0455132	-0.256091	-0.28542	-0.501993	-0.468795	-0.750733	-0.540671	-0.133748	-0.241199	-1.02566	Rad54b	623474	ENSMUSG00000078773	GO:0000166|GO:0000724|GO:0003677|GO:0004386|GO:0005524|GO:0005634|GO:0006281|GO:0006974|GO:0008340|GO:0010212|GO:0015616|GO:0016787|GO:0042493	chr4	A0A0A0MQB1|A2AIU9|J3QN23	RAD54 homolog B (S. cerevisiae) [Source:MGI Symbol;Acc:MGI:3605986]	11615805	protein_coding	ENSMUST00000070755|ENSMUST00000095145|ENSMUST00000108306|ENSMUST00000144499|ENSMUST00000178725|ENSMUST00000179498|ENSMUST00000179731	11558922	+
ENSMUSG00000028445	0.0227366	down	-1.34993	744.985	411.309	1005.01	755.412	554	1412.91	1037.08	756.889	653.668	872.941	575.691	493.912	704.279	623.6	357.25	605.5	487.029	-0.104877	-0.647533	0.119078	0.116526	-0.604157	0.721825	0.237978	-0.0145664	-0.0984793	0.0145674	-0.611751	-0.782133	-0.391913	-0.29974	-0.790081	-0.106611	-0.229718	Enho	69638	ENSMUSG00000028445	GO:0005515|GO:0005576|GO:0005886|GO:0045747	chr4		energy homeostasis associated [Source:MGI Symbol;Acc:MGI:1916888]	41640324	protein_coding		41638144	-
ENSMUSG00000036062	0.0394504	up	1.35023	32	28	42	29.5	65.6618	50	48.5441	55.6029	28.5	48	101	44	89	51.1618	39	46.5455	27	-0.325589	-0.203901	-0.141249	-0.241594	0.639438	0.221582	0.141249	0.538942	-0.297646	0.150146	1.19767	0.0495458	0.944172	0.413133	0.334887	0.512331	-0.0823388	Phf24	230085	ENSMUSG00000036062	GO:0005509|GO:0005515|GO:0005575|GO:0007214|GO:0008277|GO:0032228|GO:0046872|GO:0050966	chr4	F6SBE4|S4R193|S4R1R0|S4R202|S4R2C8	PHD finger protein 24 [Source:MGI Symbol;Acc:MGI:2140712]	42944752	protein_coding		42916660	+
ENSMUSG00000034926	0.00759796	up	1.31616	292.291	230.012	211.075	182.054	213.182	307.961	313.097	231.227	161.892	255.537	277.136	291.002	313.311	285.309	285.461	285.376	284.234	0.286882	0.255514	-0.390748	-0.194808	-0.240392	0.265538	0.251698	0.0162234	-0.37044	-0.016223	0.0751104	0.196208	0.181097	0.313727	0.627843	0.549692	0.734914	Dhcr24	74754	ENSMUSG00000034926	GO:0000139|GO:0000246|GO:0005634|GO:0005737|GO:0005783|GO:0005789|GO:0005794|GO:0005829|GO:0005856|GO:0006629|GO:0006694|GO:0006695|GO:0006979|GO:0007265|GO:0008104|GO:0008202|GO:0008203|GO:0008285|GO:0009725|GO:0009888|GO:0016020|GO:0016021|GO:0016125|GO:0016126|GO:0016491|GO:0016614|GO:0016628|GO:0019899|GO:0030539|GO:0031639|GO:0042605|GO:0042987|GO:0043066|GO:0043154|GO:0043588|GO:0050614|GO:…	chr4		24-dehydrocholesterol reductase [Source:MGI Symbol;Acc:MGI:1922004]	106589113	protein_coding		106561038	+
ENSMUSG00000034871	0.0335387	up	1.26047	41	40.25	61.25	58	49.5149	44.3529	45.5	39.5	53.0074	49.1535	45	65.6	105.834	54.5522	43.5308	47.6667	49.5	-0.176363	0.111335	0.194745	0.525417	0.0239215	-0.159643	-0.160507	-0.162693	0.389258	-0.0239215	-0.177018	0.417412	0.985776	0.297379	0.285122	0.338345	0.583804	Fam151a	230579	ENSMUSG00000034871	GO:0003674|GO:0008150|GO:0016020|GO:0016021|GO:0070062	chr4		family with sequence simliarity 151, member A [Source:MGI Symbol;Acc:MGI:2657115]	106748292	protein_coding	ENSMUST00000047620	106733889	+
ENSMUSG00000078599	0.0387446	up	1.32044	34	22.6667	28	16	34.6667	25	22.4	18	30.6667	42	41	45.0667	44	30	26	19	31	0.379357	0.108728	-0.108728	-0.506754	0.335417	-0.160935	-0.357066	-0.470739	0.425547	0.574984	0.51449	0.701586	0.545353	0.260512	0.367408	-0.162827	0.734453	Skint8	639774	ENSMUSG00000078599	GO:0003674|GO:0005575|GO:0008150|GO:0016020|GO:0016021	chr4	M9MMK3	selection and upkeep of intraepithelial T cells 8 [Source:MGI Symbol;Acc:MGI:3651523]	111950358	protein_coding	ENSMUST00000106572|ENSMUST00000124862|ENSMUST00000129547|ENSMUST00000147395|ENSMUST00000165046	111919392	+
ENSMUSG00000056529	0.0158897	up	1.56473	81.5	29	34.2	24	39	41	65	60.5	36	43	71	74	41	60.5	72	54.5	69	1.05978	-0.116637	-0.401005	-0.502638	-0.0755043	-0.0280852	0.59903	0.697353	0.076026	0.0280848	0.725839	0.836205	-0.137372	0.691639	1.25605	0.776585	1.30794	Ptafr	19204	ENSMUSG00000056529	GO:0001530|GO:0001816|GO:0001875|GO:0002693|GO:0004871|GO:0004930|GO:0004992|GO:0005543|GO:0005622|GO:0005886|GO:0005887|GO:0006357|GO:0006935|GO:0006954|GO:0007165|GO:0007186|GO:0007567|GO:0009609|GO:0010863|GO:0016020|GO:0016021|GO:0031663|GO:0032496|GO:0032760|GO:0032959|GO:0035589|GO:0043315|GO:0045028|GO:0045056|GO:0045410|GO:0045727|GO:0045776|GO:0045907|GO:0045987|GO:0046683|GO:0048015|GO:…	chr4		platelet-activating factor receptor [Source:MGI Symbol;Acc:MGI:106066]	132582683	protein_coding	ENSMUST00000070690	132564067	+
ENSMUSG00000078350	0.0313388	up	1.32726	162.804	122.575	170.926	119.023	159.667	193.83	205.023	216.508	143.399	150.797	181.905	189.535	229.012	172.96	131.796	262.272	273.485	0.0475678	-0.0475678	-0.0901794	-0.202975	-0.0524631	0.202539	0.24583	0.526289	0.0595198	-0.172189	0.0726566	0.182598	0.333882	0.196598	0.117813	1.03285	1.28425	Smim1	68859	ENSMUSG00000078350	GO:0003674|GO:0005886|GO:0008150|GO:0016020|GO:0016021|GO:0070062	chr4	S4R191|S4R1P3|S4R2T3	small integral membrane protein 1 [Source:MGI Symbol;Acc:MGI:1916109]	154026230	protein_coding		154020470	-
ENSMUSG00000038676	0.038966	up	1.49843	16.25	12.8529	14.9559	17.5588	24.7206	28.9706	36.0441	28.5441	11.0441	23.2059	26.5441	37.1324	61.2647	46.7794	20.3529	14.2059	16.6466	-0.358965	-0.382973	-0.686669	-0.0458574	0.174353	0.378498	0.655972	0.52123	-0.721074	0.0458574	0.214031	0.748975	1.34968	1.2282	0.340906	-0.255565	0.164188	Ucn	22226	ENSMUSG00000038676	GO:0001664|GO:0001934|GO:0001964|GO:0005179|GO:0005576|GO:0006954|GO:0006979|GO:0007218|GO:0007565|GO:0007605|GO:0007611|GO:0007631|GO:0008306|GO:0009060|GO:0010469|GO:0010628|GO:0010629|GO:0010996|GO:0030157|GO:0030307|GO:0030424|GO:0030425|GO:0030819|GO:0031064|GO:0031175|GO:0032099|GO:0032355|GO:0032755|GO:0032967|GO:0033138|GO:0034199|GO:0035176|GO:0035483|GO:0042756|GO:0043025|GO:0043066|GO:…	chr5		urocortin [Source:MGI Symbol;Acc:MGI:1276123]	31138829	protein_coding		31138063	-
ENSMUSG00000044827	0.0390658	up	1.91208	8	2	3	6	11	10	23	16	8	17.5	24.7124	13	12	13.5	16	14	14	-0.210148	-1.89581	-1.83316	-0.423834	0.177329	0.015095	1.17903	0.857294	-0.015095	0.809907	1.28206	0.405995	0.168843	0.606467	1.16493	0.894559	1.08557	Tlr1	21897	ENSMUSG00000044827	GO:0001775|GO:0002224|GO:0002376|GO:0002755|GO:0004888|GO:0005794|GO:0005886|GO:0005887|GO:0006952|GO:0006954|GO:0007165|GO:0007250|GO:0016020|GO:0016021|GO:0030670|GO:0031410|GO:0034130|GO:0034137|GO:0035354|GO:0035663|GO:0042116|GO:0042495|GO:0042497|GO:0042535|GO:0042742|GO:0045087|GO:0045121|GO:0045335|GO:0045410|GO:0046982|GO:0050707|GO:0071723|GO:0071727|GO:2000484	chr5	B9EJ46	toll-like receptor 1 [Source:MGI Symbol;Acc:MGI:1341295]	64933563	protein_coding	ENSMUST00000059349|ENSMUST00000197315|ENSMUST00000197886	64924679	-
ENSMUSG00000029381	0.0155582	up	1.34989	91.026	79.2785	90.5075	58.7647	147.969	95.78	119.5	87.2807	56.9069	126.052	163.898	119.985	103.363	142.702	87.1893	94.3056	113.39	-0.00341272	0.111572	-0.219632	-0.43339	0.625576	-0.0266523	0.254861	0.00341272	-0.486035	0.357027	0.710081	0.310789	-0.0260153	0.706971	0.309535	0.345004	0.801889	Shroom3	27428	ENSMUSG00000029381	GO:0000902|GO:0001843|GO:0002064|GO:0003779|GO:0051015	chr5	A0A0R4J1H8|E9Q6I3|E9QMY5|G3UXH3	shroom family member 3 [Source:MGI Symbol;Acc:MGI:1351655]	92965318	protein_coding	ENSMUST00000113051|ENSMUST00000113054|ENSMUST00000113055|ENSMUST00000168878|ENSMUST00000172706|ENSMUST00000172752|ENSMUST00000172849|ENSMUST00000200869|ENSMUST00000201800|ENSMUST00000202767|ENSMUST00000225438	92683435	+
ENSMUSG00000035456	0.0137395	up	1.74576	48.4348	27.6618	55.8603	40.4853	19.4338	74.4897	54.0037	77.8235	18.2279	23.3971	80.1076	71.2794	71.8088	72.8235	69.2059	42.8382	46.4485	0.029748	-0.464071	0.0275483	-0.0275483	-1.35968	0.554058	0.0523734	0.78135	-1.18509	-1.1292	0.620686	0.502891	0.391891	0.679834	0.919671	0.149953	0.457698	Prdm8	77630	ENSMUSG00000035456	GO:0003676|GO:0005634	chr5	B2RU90	PR domain containing 8 [Source:MGI Symbol;Acc:MGI:1924880]	98188991	protein_coding	ENSMUST00000112959|ENSMUST00000210477	98167198	+
ENSMUSG00000042190	0.047514	up	1.26629	193.868	201.412	248.574	165.643	176.632	185.643	188.147	194	100.853	143	298.706	287.971	255	217	192.5	115.206	157.691	0.0924368	0.461846	0.24306	0.0667939	-0.11384	-0.0667934	-0.0851612	0.160863	-0.655329	-0.455848	0.581134	0.578989	0.28189	0.316787	0.457297	-0.361069	0.282829	Cmklr1	14747	ENSMUSG00000042190	GO:0004871|GO:0004930|GO:0005886|GO:0006935|GO:0007165|GO:0007186|GO:0010759|GO:0016020|GO:0016021|GO:0032088|GO:0032695|GO:0045600|GO:0050848	chr5	E9Q8N2|Q497D3	chemokine-like receptor 1 [Source:MGI Symbol;Acc:MGI:109603]	113650426	protein_coding	ENSMUST00000047936|ENSMUST00000132065|ENSMUST00000142854|ENSMUST00000151460	113612354	-
ENSMUSG00000029468	0.0403912	up	1.2633	105.512	44.8805	90.182	66.6029	83.7378	99.3235	113.647	113.059	91.7794	73.8382	135.574	144.967	136.944	112.191	73.3382	65.2059	73.1029	0.294646	-0.624266	-0.139826	-0.16775	-0.110763	0.110763	0.267415	0.461756	0.288536	-0.329548	0.52136	0.668666	0.46485	0.444927	0.144952	-0.102334	0.253604	P2rx7	18439	ENSMUSG00000029468	GO:0000187|GO:0000902|GO:0001530|GO:0001614|GO:0001845|GO:0001916|GO:0001934|GO:0004872|GO:0004931|GO:0005216|GO:0005515|GO:0005524|GO:0005639|GO:0005886|GO:0005887|GO:0005911|GO:0006468|GO:0006509|GO:0006649|GO:0006810|GO:0006811|GO:0006812|GO:0006816|GO:0006884|GO:0006900|GO:0006954|GO:0007005|GO:0007009|GO:0009612|GO:0009617|GO:0009897|GO:0010033|GO:0010043|GO:0010467|GO:0010524|GO:0010628|GO:…	chr5	F8WI93|Q3UN00|Q6P5P0|Q8CHP4	purinergic receptor P2X, ligand-gated ion channel, 7 [Source:MGI Symbol;Acc:MGI:1339957]	122691432	protein_coding	ENSMUST00000031425|ENSMUST00000086247|ENSMUST00000100737|ENSMUST00000121489|ENSMUST00000197042|ENSMUST00000197102|ENSMUST00000199281|ENSMUST00000199371	122643911	+
ENSMUSG00000060371	0.0324482	up	1.59123	12.8968	16.9857	14.8944	13.5762	18.8642	10.9242	11.7679	4.46111	5	19.5706	25.0489	21.5131	14.9238	22.2429	14.304	16.3878	11.2889	0.00011	0.711749	-0.00011	0.275524	0.476792	-0.336059	-0.266441	-1.46399	-1.17185	0.492556	0.822884	0.654012	0.00473738	0.848166	0.524583	0.643067	0.296364	Caln1	140904	ENSMUSG00000060371	GO:0005509|GO:0005737|GO:0005794|GO:0005886|GO:0008150|GO:0016020|GO:0016021|GO:0032588|GO:0046872|GO:0048471	chr5	A0A0J9YTS0|A0A0J9YUK5|F8WHE1|Q542R1	calneuron 1 [Source:MGI Symbol;Acc:MGI:2155987]	130847412	protein_coding	ENSMUST00000086029|ENSMUST00000111287|ENSMUST00000111288|ENSMUST00000141131|ENSMUST00000202728	130369455	+
ENSMUSG00000015950	0.0101038	up	1.7412	38.5404	46.9118	44.5	55.4118	80.4412	39.9265	62.2574	64.0954	15.0956	32.7868	101.485	75.25	134.076	58.5515	46.0221	51.375	69.7794	-0.278742	0.319168	-0.279288	0.446428	0.710864	-0.324455	0.278742	0.522546	-1.43594	-0.62123	0.983127	0.602279	1.3139	0.386317	0.352284	0.433302	1.06605	Ncf1	17969	ENSMUSG00000015950	GO:0001878|GO:0001909|GO:0002102|GO:0002679|GO:0005515|GO:0005737|GO:0005791|GO:0005794|GO:0005829|GO:0005886|GO:0006612|GO:0006691|GO:0006742|GO:0006915|GO:0006954|GO:0006968|GO:0008283|GO:0008289|GO:0009617|GO:0014068|GO:0016020|GO:0016175|GO:0016176|GO:0017124|GO:0019898|GO:0030425|GO:0034614|GO:0035091|GO:0042554|GO:0042742|GO:0043020|GO:0043025|GO:0043325|GO:0045730|GO:0045741|GO:0045893|GO:…	chr5	F8WH69|S4R293	neutrophil cytosolic factor 1 [Source:MGI Symbol;Acc:MGI:97283]	134229625	protein_coding	ENSMUST00000016094|ENSMUST00000111275|ENSMUST00000126934|ENSMUST00000139249|ENSMUST00000144086|ENSMUST00000146354|ENSMUST00000182626	134220053	-
ENSMUSG00000047501	0.0115223	up	2.19688	134.376	128.974	113.576	42.2333	206.182	119.51	50.9762	179.112	19.625	159.484	214.183	270.748	259.478	226.656	164.286	150.911	124.735	0.132918	0.388057	-0.317676	-1.33555	0.678608	-0.132918	-1.39985	0.614943	-2.44754	0.270828	0.670529	1.05929	0.876279	0.948874	0.797921	0.597687	0.513864	Cldn4	12740	ENSMUSG00000047501	GO:0005198|GO:0005254|GO:0005515|GO:0005886|GO:0005887|GO:0005923|GO:0006810|GO:0006811|GO:0006821|GO:0007565|GO:0007623|GO:0009925|GO:0016020|GO:0016021|GO:0016324|GO:0016327|GO:0016328|GO:0016338|GO:0030054|GO:0032570|GO:0034707|GO:0042802|GO:0061436|GO:0070293|GO:1902476	chr5	Q3UM35	claudin 4 [Source:MGI Symbol;Acc:MGI:1313314]	134946934	protein_coding	ENSMUST00000051401	134945119	-
ENSMUSG00000037411	0.00479515	up	1.90355	542.157	674.131	654.575	861.692	754.236	431.627	334.199	658.534	163.434	710.408	1025.56	1254.6	1428.49	859.132	637.131	828.335	782.239	-0.17229	0.456363	-0.108418	0.697522	0.23206	-0.597902	-1.00468	0.175697	-1.70724	0.108418	0.612381	0.953856	1.01945	0.553606	0.435662	0.736567	0.844972	Serpine1	18787	ENSMUSG00000037411	GO:0001300|GO:0001525|GO:0002020|GO:0004867|GO:0005102|GO:0005576|GO:0005615|GO:0010469|GO:0010757|GO:0010951|GO:0014912|GO:0030194|GO:0030336|GO:0031012|GO:0032757|GO:0033629|GO:0035491|GO:0045766|GO:0048260|GO:0050729|GO:0050829|GO:0051918|GO:0061044|GO:0070062|GO:0071222|GO:0090026|GO:1902042|GO:2000098|GO:2000352	chr5	G5E899	serine (or cysteine) peptidase inhibitor, clade E, member 1 [Source:MGI Symbol;Acc:MGI:97608]	137072268	protein_coding	ENSMUST00000041388|ENSMUST00000077523|ENSMUST00000199832	137061504	-
ENSMUSG00000037007	0.0142791	up	1.3746	154	138.5	101.5	77.4	151.333	182.25	174.5	180.5	104.5	220.333	223.985	219.583	216.75	208.5	168.75	136.5	131.5	-0.0229549	0.138334	-0.832383	-0.814128	-0.12011	0.123348	0.0229554	0.273555	-0.38733	0.384574	0.382563	0.404586	0.264174	0.47589	0.484077	0.100368	0.23754	Zfp113	56314	ENSMUSG00000037007	GO:0003676|GO:0003700|GO:0005622|GO:0006355|GO:0042802|GO:0046872	chr5	D3Z3H8|Q8C689	zinc finger protein 113 [Source:MGI Symbol;Acc:MGI:1929116]	138155744	protein_coding	ENSMUST00000049393|ENSMUST00000132318|ENSMUST00000144786|ENSMUST00000165640	138139702	-
ENSMUSG00000093910	0.0486468	up	1.42317	19.0833	19.5833	9.67619	6.98788	9	12.3333	13.3333	17	13.6667	19.8333	30.5	14	22.5	20.7	13.6667	13.8333	14.3333	0.469131	0.820777	-0.718649	-0.778905	-0.68714	-0.257305	-0.182532	0.369793	0.182531	0.415516	1.01067	-0.0620527	0.50077	0.648176	0.362553	0.302318	0.544554	Zfp853	330230	ENSMUSG00000093910	GO:0003674|GO:0003676|GO:0005575|GO:0008150	chr5	A0A1D5RM95|A0A1D5RMN1|J3QPU9	zinc finger protein 853 [Source:MGI Symbol;Acc:MGI:2685638]	143293623	protein_coding	ENSMUST00000180336|ENSMUST00000212355|ENSMUST00000212715	143287038	-
ENSMUSG00000059991	0.00441172	up	2.17437	114.743	96.2096	88.0441	41	125.849	86.3102	40.4167	110.675	18.1762	100.327	154.907	166.233	168.007	113.032	164.825	130.894	130.275	0.405203	0.465384	-0.184882	-0.878155	0.466536	-0.102285	-1.23457	0.420569	-2.05803	0.102285	0.703241	0.855705	0.749351	0.445254	1.30281	0.892554	1.07672	Nptx2	53324	ENSMUSG00000059991	GO:0005576|GO:0008306|GO:0030246|GO:0046872	chr5		neuronal pentraxin 2 [Source:MGI Symbol;Acc:MGI:1858209]	144557478	protein_coding	ENSMUST00000071782	144545902	+
ENSMUSG00000029755	0.0397731	up	1.5803	19.25	16.3333	24.5	12.25	18.7	20.5	16	11.8333	3.5	28.3333	26.8333	26.8333	22.2	24.5	17.5	27	15.8333	0.0598474	0.137142	0.199793	-0.390878	-0.0539274	0.0539274	-0.341326	-0.574713	-2.20453	0.508261	0.404059	0.454719	0.0595765	0.469498	0.297418	0.8453	0.266316	Dlx5	13395	ENSMUSG00000029755	GO:0000790|GO:0000978|GO:0001077|GO:0001503|GO:0001649|GO:0001958|GO:0003677|GO:0005515|GO:0005634|GO:0005654|GO:0005737|GO:0006351|GO:0006355|GO:0006366|GO:0007275|GO:0007409|GO:0007411|GO:0008283|GO:0010628|GO:0021889|GO:0030326|GO:0030509|GO:0030855|GO:0042472|GO:0043565|GO:0043583|GO:0044212|GO:0045893|GO:0045944|GO:0048646|GO:0050679|GO:0060021|GO:0060166|GO:0060322|GO:0060325|GO:0060349|GO:…	chr6	Q3TYA7	distal-less homeobox 5 [Source:MGI Symbol;Acc:MGI:101926]	6882085	protein_coding	ENSMUST00000052609|ENSMUST00000142635|ENSMUST00000204014	6877805	-
ENSMUSG00000039629	0.03438	down	-1.32056	32.1667	20	41	27	46	52	30	34	33	25	30.1667	24	38	24	16	13.6667	25	-0.0710401	-0.442274	0.0710397	-0.122296	0.373073	0.525219	-0.306031	0.0763693	0.160912	-0.543907	-0.298608	-0.577869	-0.0365796	-0.431845	-0.703461	-1.00859	0.0536838	Strip2	320609	ENSMUSG00000039629	GO:0003674|GO:0005737|GO:0005829|GO:0007010|GO:0008360|GO:0016477	chr6	B2RW20|E9QN41	striatin interacting protein 2 [Source:MGI Symbol;Acc:MGI:2444363]	29959681	protein_coding	ENSMUST00000046028|ENSMUST00000115224|ENSMUST00000130969|ENSMUST00000137068|ENSMUST00000151738	29917012	+
ENSMUSG00000057696	0.00607145	down	-1.25981	38.1228	26.9924	37.2262	33.5301	32.4244	31.6176	32.179	21.4314	24.2466	38.6129	28.5658	21.5789	31.8912	20.6441	20.1701	21.0389	20.218	0.27392	0.0901542	0.0316081	0.290076	-0.0316081	-0.0926924	-0.105002	-0.489568	-0.1839	0.183122	-0.277401	-0.631411	-0.18955	-0.549277	-0.269442	-0.286325	-0.15273	Rpl30-ps1		ENSMUSG00000057696		chr6		ribosomal protein L30, pseudogene 1 [Source:MGI Symbol;Acc:MGI:1321399]	38377154	processed_pseudogene		38376807	+
ENSMUSG00000029925	0.00671922	up	1.41985	31	24	48	29	38.1618	38	40	47.9853	17	36	42	55.5	50.8312	36	39.5441	42	48	-0.151773	-0.206674	0.271016	-0.0466371	0.0761323	0.0452728	0.0815725	0.545992	-0.823453	-0.0452724	0.151392	0.60415	0.3557	0.125683	0.574496	0.5837	0.967356	Tbxas1	21391	ENSMUSG00000029925	GO:0001516|GO:0004497|GO:0004796|GO:0005506|GO:0005783|GO:0005789|GO:0006629|GO:0006631|GO:0006633|GO:0006693|GO:0016020|GO:0016021|GO:0016491|GO:0016705|GO:0016853|GO:0020037|GO:0030644|GO:0045471|GO:0045907|GO:0046872|GO:0055114|GO:0070542	chr6	F6SG79|Q3TRY5	thromboxane A synthase 1, platelet [Source:MGI Symbol;Acc:MGI:98497]	39084585	protein_coding	ENSMUST00000003017|ENSMUST00000159226|ENSMUST00000160963|ENSMUST00000161360|ENSMUST00000161781|ENSMUST00000162521|ENSMUST00000162656	38875404	+
ENSMUSG00000029861	0.0242769	up	1.46117	36.7846	24.8443	30.8397	10.5546	35.7996	37.2579	32.9979	36.9896	15.4704	24.6814	43.6455	42.4878	51.7258	38.4827	38.59	21.4523	28.05	0.271484	0.0196295	-0.190804	-1.32839	0.160372	0.193246	-0.0196295	0.346943	-0.783052	-0.413421	0.383259	0.395135	0.557296	0.398322	0.715684	-0.209133	0.368749	Fam131b	76156	ENSMUSG00000029861	GO:0003674|GO:0005654|GO:0005829	chr6	E9Q8P8	family with sequence similarity 131, member B [Source:MGI Symbol;Acc:MGI:1923406]	42324643	protein_coding	ENSMUST00000031891|ENSMUST00000095974|ENSMUST00000143278	42315312	-
ENSMUSG00000029814	0.0372663	up	1.34966	13.2832	12.6419	25.718	18.6447	16.7136	14.9484	21.9428	20.0636	17.3702	22.0559	31.0236	27.7821	32.7972	14.7018	12.8715	17.8734	31.3163	-0.585916	-0.34297	0.15929	0.104602	-0.326447	-0.512207	0.00384808	0.0765066	-0.00384855	0.0364246	0.502894	0.394348	0.512088	-0.377792	-0.256265	0.139655	1.13976	Igf2bp3	140488	ENSMUSG00000029814	GO:0003676|GO:0003723|GO:0003730|GO:0005515|GO:0005634|GO:0005737|GO:0005829|GO:0006417|GO:0006810|GO:0048027|GO:0051028	chr6		insulin-like growth factor 2 mRNA binding protein 3 [Source:MGI Symbol;Acc:MGI:1890359]	49214957	protein_coding	ENSMUST00000031838|ENSMUST00000203544|ENSMUST00000203680|ENSMUST00000203863|ENSMUST00000205057	49085223	-
ENSMUSG00000087658	0.0294182	down	-1.36371	26.4559	14.9706	37.2794	19.0024	30.7573	17.7132	27.5809	16.8456	16.5441	20.4265	17.0221	9.47059	21.8824	18.375	11.1471	19.4191	11.7293	0.379135	-0.12799	0.665948	0.103083	0.524523	-0.296311	0.304829	-0.204642	-0.103083	-0.103242	-0.392005	-1.18722	-0.100658	-0.0849819	-0.492717	0.230376	-0.305971	Hotairm1		ENSMUSG00000087658		chr6		Hoxa transcript antisense RNA, myeloid-specific 1 [Source:MGI Symbol;Acc:MGI:3705155]	52162119	antisense_RNA		52156902	+
ENSMUSG00000019124	0.0234433	up	1.35302	85.1912	52.5	92.4559	71.4853	45.9853	90.4779	124.5	101.941	78.5	77.7545	128.471	146.2	112.471	92.9559	84.9853	61.4853	96.9412	0.0307646	-0.353288	-0.0591517	-0.0209413	-0.930721	0.0209413	0.443748	0.357167	0.107806	-0.210241	0.488471	0.725635	0.225564	0.218335	0.402348	-0.142346	0.705533	Scrn1	69938	ENSMUSG00000019124	GO:0003674|GO:0005575|GO:0005634|GO:0005737|GO:0006508|GO:0006887|GO:0016805|GO:0031965	chr6	A0A0N4SVR0|A0A0N4SWD0|D3YXW0	secernin 1 [Source:MGI Symbol;Acc:MGI:1917188]	54566489	protein_coding	ENSMUST00000019268|ENSMUST00000124325|ENSMUST00000129744|ENSMUST00000140235|ENSMUST00000203800|ENSMUST00000205108	54501173	-
ENSMUSG00000087578	0.0172803	down	-1.41213	34.2574	35.1265	31.7458	24.2626	44.5539	65.036	32.5426	27.463	38.4619	40.0056	27.2375	37.5827	28.1988	15.7673	28.1938	18.203	18.7454	-0.0572786	0.293198	-0.375107	-0.353613	0.249902	0.770858	-0.265751	-0.308764	0.304786	0.0572791	-0.523057	-0.00792456	-0.544033	-1.11503	0.0367537	-0.672169	-0.438797	Ccdc142os		ENSMUSG00000087578		chr6		coiled-coil domain containing 142, opposite strand [Source:MGI Symbol;Acc:MGI:3783052]	83109054	antisense_RNA		83106608	-
ENSMUSG00000002870	0.00729607	up	1.26603	664.001	487.707	798.644	404.355	646.899	583.116	548.327	715.74	410.171	688.134	721.375	725.203	851.973	595.297	707.43	631.001	609.837	0.120216	-0.0106192	0.178606	-0.393996	0.0106182	-0.163871	-0.290318	0.295908	-0.379691	0.0624933	0.104825	0.163119	0.273868	0.0243692	0.586694	0.344026	0.485817	Mcm2	17216	ENSMUSG00000002870	GO:0000166|GO:0000784|GO:0000785|GO:0003677|GO:0003678|GO:0003688|GO:0004386|GO:0005524|GO:0005634|GO:0005654|GO:0005664|GO:0005737|GO:0005829|GO:0006260|GO:0006268|GO:0006270|GO:0006334|GO:0006915|GO:0007049|GO:0015630|GO:0016787|GO:0019899|GO:0042393|GO:0042555|GO:0046872|GO:0071353|GO:0090102	chr6	A0A0N4SVY2|A0A0N4SW20	minichromosome maintenance complex component 2 [Source:MGI Symbol;Acc:MGI:105380]	88898780	protein_coding	ENSMUST00000058011|ENSMUST00000203172|ENSMUST00000203935|ENSMUST00000204217|ENSMUST00000204365|ENSMUST00000204393|ENSMUST00000205165	88883474	-
ENSMUSG00000004266	0.0311532	up	1.52258	64.2941	43	36.0147	19.0882	52.6768	64.4412	62.3015	52.8824	33.1661	38.8015	124.647	68.4559	61.3162	37.7941	42.3676	90.0294	50.0882	0.312746	0.0467286	-0.731333	-1.23791	-0.0467291	0.219356	0.132938	0.0982866	-0.44718	-0.525058	1.13288	0.318936	0.0383544	-0.392052	0.0860958	1.09581	0.440893	Ptpn6	15170	ENSMUSG00000004266	GO:0001784|GO:0002244|GO:0002924|GO:0004721|GO:0004725|GO:0005001|GO:0005515|GO:0005634|GO:0005730|GO:0005737|GO:0005829|GO:0005911|GO:0006470|GO:0008283|GO:0008284|GO:0014068|GO:0016311|GO:0016787|GO:0016791|GO:0017124|GO:0018108|GO:0019221|GO:0019901|GO:0030154|GO:0030220|GO:0033277|GO:0033630|GO:0035335|GO:0035556|GO:0035855|GO:0042105|GO:0042130|GO:0042169|GO:0042267|GO:0043234|GO:0043407|GO:…	chr6	G3UWU7|G3UXM2|G3UYY5|G3UZU6|Q3UCJ0	protein tyrosine phosphatase, non-receptor type 6 [Source:MGI Symbol;Acc:MGI:96055]	124738714	protein_coding	ENSMUST00000004377|ENSMUST00000112484|ENSMUST00000171549|ENSMUST00000172613|ENSMUST00000172690|ENSMUST00000172770|ENSMUST00000173228|ENSMUST00000173315|ENSMUST00000173647|ENSMUST00000174265|ENSMUST00000174787	124720707	-
ENSMUSG00000038077	0.0344393	up	1.57857	39	14	39.5047	13.5	36.8971	22	11.5	30.5	19	26	52.8615	41.5333	27	28.5	29.6667	20.8077	49.1471	0.768306	-0.395408	0.57888	-0.560857	0.616383	-0.15435	-1.12792	0.481083	-0.0741157	0.0741157	1.07209	0.774805	0.0318193	0.377522	0.748749	0.159301	1.5903	Kcna6	16494	ENSMUSG00000038077	GO:0005216|GO:0005244|GO:0005249|GO:0005251|GO:0005267|GO:0005886|GO:0005887|GO:0006810|GO:0006811|GO:0006813|GO:0008076|GO:0016020|GO:0016021|GO:0030424|GO:0034705|GO:0034765|GO:0043679|GO:0051260|GO:0055085|GO:0071805	chr6		potassium voltage-gated channel, shaker-related, subfamily, member 6 [Source:MGI Symbol;Acc:MGI:96663]	126740674	protein_coding	ENSMUST00000040751|ENSMUST00000112242|ENSMUST00000128137|ENSMUST00000185333	126708329	-
ENSMUSG00000072662	0.0326095	up	1.57929	22.7794	7	8.29412	10	7	21.8824	18.8824	13.1618	18	10.0588	16	15.1765	18	21.7739	22.0882	21.0294	16.1765	0.855158	-0.532813	-0.81039	-0.131221	-0.9191	0.70051	0.450079	0.131222	0.710477	-0.433339	0.210543	0.184967	0.309452	0.851756	1.18578	1.03719	0.849687	Mansc4	545893	ENSMUSG00000072662	GO:0003674|GO:0005575|GO:0008150|GO:0016020|GO:0016021	chr6	A0A0N4SUP6	MANSC domain containing 4 [Source:MGI Symbol;Acc:MGI:3645619]	147087032	protein_coding		147075060	-
ENSMUSG00000034538	0.00571166	up	1.4346	28	20	28	19	44	31.3529	33	43	33.7941	40	54	59.5	56	38.4706	23.5	41.25	31	-0.0845704	-0.255664	-0.292548	-0.442647	0.495552	-0.0180821	0.0180821	0.60178	0.381827	0.320774	0.728006	0.918595	0.709457	0.435486	0.0377374	0.771748	0.550633	Zfp418	232854	ENSMUSG00000034538	GO:0003676|GO:0003700|GO:0005622|GO:0006355|GO:0046872	chr7	Q8BFS8	zinc finger protein 418 [Source:MGI Symbol;Acc:MGI:2444763]	7183562	protein_coding	ENSMUST00000051435|ENSMUST00000209387	7171330	+
ENSMUSG00000046541	0.00265047	up	1.33075	160.191	98.7059	111.706	92.1618	113.191	179.015	165.313	128.559	149.426	143.985	200.412	183.485	216.294	164.897	123.912	160.736	117.455	0.256514	-0.12774	-0.471553	-0.33969	-0.316474	0.320111	0.167536	0.00658846	0.351207	-0.00658798	0.444729	0.368086	0.483741	0.360012	0.261106	0.558767	0.297188	Zfp526	210172	ENSMUSG00000046541	GO:0003676|GO:0003677|GO:0005634|GO:0006351|GO:0006355|GO:0008150|GO:0046872	chr7		zinc finger protein 526 [Source:MGI Symbol;Acc:MGI:2445181]	25227507	protein_coding	ENSMUST00000055604	25221425	+
ENSMUSG00000061702	0.0403166	up	1.34827	7.26471	11.5	12.5	16	14	11	18.5	10.5909	16.7647	20.5	24.2647	15	24.0882	19.5735	12	12.6569	14.2157	-0.925743	0.0512476	-0.350769	0.414704	-0.0512474	-0.423901	0.288419	-0.314452	0.47576	0.461676	0.679184	0.0359461	0.597637	0.565912	0.173389	0.172552	0.531126	Tmem91	320208	ENSMUSG00000061702	GO:0002244|GO:0003674|GO:0005575|GO:0009607|GO:0016020|GO:0016021	chr7	D3Z7E7|D3Z7E8|F6VMA8	transmembrane protein 91 [Source:MGI Symbol;Acc:MGI:2443589]	25675166	protein_coding	ENSMUST00000079439|ENSMUST00000108404|ENSMUST00000108405|ENSMUST00000126983|ENSMUST00000150306|ENSMUST00000150883	25669139	-
ENSMUSG00000036915	0.00920209	up	1.64125	22.8333	20	27.5	12	25.3333	16.25	12	12.3333	8	30.3333	35.6667	22.3333	30.3333	30.8333	29.25	26.8333	15	0.293694	0.416885	0.354006	-0.433062	0.371634	-0.293694	-0.7688	-0.527444	-1.02432	0.594228	0.802173	0.177454	0.497484	0.788771	1.02606	0.82393	0.175877	Kirrel2	243911	ENSMUSG00000036915	GO:0001933|GO:0005515|GO:0005886|GO:0005911|GO:0016020|GO:0016021|GO:0036057|GO:0098609	chr7	A0A171EBL3|A0A4X8|F6WZB3	kin of IRRE like 2 (Drosophila) [Source:MGI Symbol;Acc:MGI:2442334]	30457690	protein_coding	ENSMUST00000045817|ENSMUST00000117923|ENSMUST00000140565|ENSMUST00000169893|ENSMUST00000170152	30447534	-
ENSMUSG00000036826	0.0333818	up	1.49179	37.4278	39.4878	27.8391	24.793	45.6084	34.6696	49.0151	32.939	36.0125	53.6022	43.4353	53.7698	38.7627	34.9319	53.7272	92.086	63.9338	-0.0697198	0.321911	-0.704695	-0.462548	0.143514	-0.276844	0.185009	-0.186591	0.0697193	0.339233	0.0100832	0.36867	-0.225132	-0.107559	0.826897	1.5265	1.19111	Igflr1	101883	ENSMUSG00000036826	GO:0005515|GO:0005886|GO:0008150|GO:0016020|GO:0016021	chr7	E9Q0U5	IGF-like family receptor 1 [Source:MGI Symbol;Acc:MGI:3655979]	30567962	protein_coding		30565427	+
ENSMUSG00000036560	0.02586	up	1.28242	175.243	108.743	229.794	105	155.191	196.743	179.629	152.125	111.654	129.051	252.534	222.671	181.832	191.217	156.971	103.015	185.941	0.191959	-0.182144	0.374969	-0.345648	-0.0553036	0.262229	0.0932417	0.0553036	-0.263302	-0.358676	0.584125	0.453223	0.0392385	0.379542	0.408173	-0.277193	0.765814	Lgi4	243914	ENSMUSG00000036560	GO:0005515|GO:0005576|GO:0005615|GO:0008344|GO:0014009|GO:0014044|GO:0021782|GO:0022011|GO:0031641|GO:0042063|GO:0042551|GO:0042552	chr7	A0A0U1RNQ3|A0A0U1RPJ8|F7CXY1	leucine-rich repeat LGI family, member 4 [Source:MGI Symbol;Acc:MGI:2180197]	31070935	protein_coding	ENSMUST00000039775|ENSMUST00000164725|ENSMUST00000169785|ENSMUST00000172001	31059342	+
ENSMUSG00000030424	0.0415746	up	1.25001	54.6127	24.5	43	48.6618	43.8382	46.8676	59.7647	46	55	47.7206	67.1029	52.3235	75.5	40.2353	56.9191	51.0882	41	0.242008	-0.600114	-0.31087	0.276911	-0.146994	-0.0753226	0.237678	0.0618458	0.447255	-0.0618458	0.404191	0.0959334	0.503275	-0.13704	0.676758	0.443113	0.316757	Zfp939		ENSMUSG00000030424		chr7		zinc finger protein 939 [Source:MGI Symbol;Acc:MGI:3036240]	39477413	transcribed_unprocessed_pseudogene		39449518	+
ENSMUSG00000007783	0.000768	up	1.37616	78.9191	61.3824	71.4926	52.5588	91.0735	94.6912	93.8503	85.2426	61.6691	78.7721	109.463	133.162	100.154	77.8529	82.6471	99.9044	87.3603	0.0241089	-0.0241089	-0.326449	-0.360982	0.158811	0.190279	0.139709	0.202751	-0.136665	-0.0878105	0.361152	0.694545	0.161916	0.0662127	0.465771	0.661634	0.659074	Cpt1c	78070	ENSMUSG00000007783	GO:0004095|GO:0005739|GO:0005741|GO:0005783|GO:0005789|GO:0006629|GO:0006631|GO:0006635|GO:0009437|GO:0016020|GO:0016021|GO:0016740|GO:0016746|GO:0030054|GO:0030424|GO:0030425|GO:0032281|GO:0042995|GO:0045202	chr7	A0A1D5RLH1|A0A1D5RLP8	carnitine palmitoyltransferase 1c [Source:MGI Symbol;Acc:MGI:2446526]	44974851	protein_coding	ENSMUST00000063761|ENSMUST00000211862|ENSMUST00000211901|ENSMUST00000212217|ENSMUST00000212255|ENSMUST00000212836|ENSMUST00000212890	44959372	-
ENSMUSG00000070547	0.0393289	up	1.62867	30	9	8.5	7	10	19.3333	8.5	23.5	13	12	27	19	14	28	23	20	10	1.42689	0.00426197	-0.600511	-0.47129	-0.230023	0.696337	-0.52692	1.14203	0.415496	-0.00426221	1.13993	0.683634	0.121386	1.38909	1.41864	1.13928	0.330294	Mrgprb1	233231	ENSMUSG00000070547	GO:0004871|GO:0004930|GO:0005887|GO:0007165|GO:0007186|GO:0016020|GO:0016021|GO:0042923	chr7	A0A087WR15|A0A087WR17	MAS-related GPR, member B1 [Source:MGI Symbol;Acc:MGI:3033115]	48456342	protein_coding	ENSMUST00000094384|ENSMUST00000188095|ENSMUST00000188918	48444113	-
ENSMUSG00000055026	0.00242011	up	2.14777	29.5	39.8333	36.5	12	51.5	37.5	16.5	22.8333	9.5	45.6667	65.5909	70.5	52	66.7	38.25	43	44	-0.049602	0.697992	0.049602	-1.14593	0.682301	0.199888	-1.02224	-0.351734	-1.48926	0.471596	0.968223	1.12301	0.562222	1.1891	0.700217	0.791371	1.01555	Gabrg3	14407	ENSMUSG00000055026	GO:0004890|GO:0005216|GO:0005230|GO:0005254|GO:0005886|GO:0006810|GO:0006811|GO:0006821|GO:0007214|GO:0016020|GO:0016021|GO:0030054|GO:0034220|GO:0034707|GO:0042493|GO:0045202|GO:0045211|GO:0055085|GO:1902476	chr7	Q8BQW9	gamma-aminobutyric acid (GABA) A receptor, subunit gamma 3 [Source:MGI Symbol;Acc:MGI:95624]	57387188	protein_coding	ENSMUST00000068394|ENSMUST00000068911|ENSMUST00000171965	56716465	-
ENSMUSG00000015134	0.0405578	up	1.74607	58.1029	23	66	52.9352	80.3235	51.0294	66.3235	68.22	50	39.6667	93.5	70.5	80.5735	271.412	69.0441	26	137.781	0.0108151	-1.01183	-0.0133076	0.0777822	0.406072	-0.273152	0.0673385	0.30984	-0.0108151	-0.649097	0.562214	0.20553	0.276538	2.29634	0.634796	-0.851932	1.74487	Aldh1a3	56847	ENSMUSG00000015134	GO:0001758|GO:0002072|GO:0002138|GO:0004028|GO:0004029|GO:0004030|GO:0005634|GO:0005737|GO:0005829|GO:0005886|GO:0006081|GO:0007626|GO:0008152|GO:0016491|GO:0021768|GO:0031076|GO:0042472|GO:0042572|GO:0042573|GO:0042574|GO:0042803|GO:0043065|GO:0043584|GO:0048048|GO:0048386|GO:0050885|GO:0051289|GO:0055114|GO:0060013|GO:0060166|GO:0060324|GO:0070062|GO:0070324|GO:0070384|GO:0070403	chr7	A0A140LIF9|G3UWP3|Q3UIA4	aldehyde dehydrogenase family 1, subfamily A3 [Source:MGI Symbol;Acc:MGI:1861722]	66427517	protein_coding	ENSMUST00000015278|ENSMUST00000173756|ENSMUST00000174209|ENSMUST00000174215|ENSMUST00000174701	66390890	-
ENSMUSG00000030527	0.000643	up	1.33024	1613.09	973.822	1436.78	801.004	1348.34	1444.41	1238.25	1314	883.023	1577.1	1786.35	1729.2	2070.68	1561.59	1408.51	1295.35	1075.13	0.352777	-0.0609846	-0.0221815	-0.455815	0.0221806	0.0967503	-0.163134	0.124358	-0.321473	0.210998	0.365014	0.368755	0.507082	0.367698	0.532198	0.333651	0.255828	Crtc3	70461	ENSMUSG00000030527	GO:0005634|GO:0005654|GO:0005737|GO:0005829|GO:0006351|GO:0006355|GO:0008140|GO:0032793|GO:0042116|GO:0043951|GO:0045944|GO:0050995|GO:0051289|GO:0097009	chr7	F6UMS9|F6Y626	CREB regulated transcription coactivator 3 [Source:MGI Symbol;Acc:MGI:1917711]	80688877	protein_coding	ENSMUST00000122255|ENSMUST00000127182|ENSMUST00000127326|ENSMUST00000149176|ENSMUST00000152668|ENSMUST00000154761	80586627	-
ENSMUSG00000038540	0.00809098	up	1.62937	13.5	8.41667	6.54167	6.5	9.5	13.5	16	5.875	7.25	14.75	12.25	15.875	13.0833	12.4167	15.1667	19.9167	14.25	0.47311	0.105805	-0.780097	-0.379987	-0.105805	0.376424	0.583836	-0.659747	-0.228744	0.491637	0.197976	0.62261	0.221909	0.414156	1.01613	1.33148	1.03947	Tmc3	233424	ENSMUSG00000038540	GO:0016020|GO:0016021	chr7	E9Q6Y0|F8VQI4	transmembrane channel-like gene family 3 [Source:MGI Symbol;Acc:MGI:2669033]	83625614	protein_coding	ENSMUST00000039317|ENSMUST00000163297|ENSMUST00000164944|ENSMUST00000165388|ENSMUST00000171397	83584927	+
ENSMUSG00000001741	0.0247536	up	1.31372	175.081	86.8235	107.208	142.643	165.206	147.616	196.007	158.817	159.669	121.926	269.378	177.397	202.654	227.529	163.051	131.309	105.75	0.124988	-0.572542	-0.790594	0.0307236	-0.0307231	-0.217868	0.153484	0.0517707	0.187104	-0.50625	0.61164	0.0596518	0.130015	0.564747	0.397368	0.00728178	-0.114014	Il16	16170	ENSMUSG00000001741	GO:0005125|GO:0005515|GO:0005576|GO:0005615|GO:0005622|GO:0005634|GO:0005737|GO:0005829|GO:0005886|GO:0006351|GO:0006355|GO:0006935|GO:0010469|GO:0016607|GO:0030595|GO:0042609|GO:0050930|GO:0051924	chr7	D3Z3C7|D6RI15	interleukin 16 [Source:MGI Symbol;Acc:MGI:1270855]	83745726	protein_coding	ENSMUST00000001792|ENSMUST00000131916|ENSMUST00000145610|ENSMUST00000151047|ENSMUST00000153560|ENSMUST00000156553	83642825	-
ENSMUSG00000030737	0.0198476	up	1.29072	595.396	311.978	494.529	373.93	515.919	492.353	474.004	629.5	630.565	561.061	803.808	666.108	778.183	864.449	448.805	394.638	435.849	0.32475	-0.293322	-0.151022	-0.144981	0.0460901	-0.0460901	-0.138586	0.472548	0.602598	0.12983	0.622795	0.40236	0.505038	0.924408	0.292065	0.0287838	0.363092	Slco2b1	101488	ENSMUSG00000030737	GO:0001889|GO:0005215|GO:0005886|GO:0005887|GO:0006810|GO:0006811|GO:0008514|GO:0009925|GO:0015125|GO:0015347|GO:0015711|GO:0015721|GO:0016020|GO:0016021|GO:0016324|GO:0043252|GO:0055085|GO:0071718	chr7	A0A140LIY4|A0A140LJH7|D3YY31|D3YZA9|F6TQP9|Q3V1K7	solute carrier organic anion transporter family, member 2b1 [Source:MGI Symbol;Acc:MGI:1351872]	99711340	protein_coding	ENSMUST00000032985|ENSMUST00000107086|ENSMUST00000107088|ENSMUST00000137914|ENSMUST00000145381|ENSMUST00000154295|ENSMUST00000207090|ENSMUST00000208225|ENSMUST00000208713	99657804	-
ENSMUSG00000032725	0.00708191	up	1.73012	34.75	24.4853	53.9783	33.2574	38.2279	33.9118	57.4853	60.2353	17.8456	15.1544	78.9008	63.7059	61.0037	60.5588	34.9485	39.971	54.1446	-0.0328298	-0.223594	0.394558	0.105182	0.0328298	-0.164742	0.558964	0.828207	-0.799222	-1.33933	1.01524	0.757287	0.573082	0.830222	0.350463	0.466464	1.09534	Folr2	14276	ENSMUSG00000032725	GO:0005542|GO:0005622|GO:0005886|GO:0006620|GO:0006810|GO:0008144|GO:0008284|GO:0008517|GO:0009986|GO:0015884|GO:0016020|GO:0031225|GO:0031362|GO:0051870|GO:0061714|GO:0071231	chr7	A0A1B0GQW7|A0A1B0GSV4	folate receptor 2 (fetal) [Source:MGI Symbol;Acc:MGI:95569]	101857194	protein_coding	ENSMUST00000094141|ENSMUST00000209329|ENSMUST00000210598|ENSMUST00000211566|ENSMUST00000211604	101839988	-
ENSMUSG00000051041	0.0081783	up	1.47822	96.4706	28.9706	103.647	45.4118	65	57.6765	69.6324	46	43.6471	66.5882	85.9706	102.618	73.9042	81.2353	91.9265	59.7794	76	0.741421	-0.679746	0.636962	-0.144251	0.0998168	-0.0973706	0.136703	-0.259593	-0.207731	0.0973711	0.440219	0.746242	0.151016	0.555166	1.04689	0.348332	0.885694	Olfml1	244198	ENSMUSG00000051041	GO:0003674|GO:0005575|GO:0008150	chr7	Q8BSH2	olfactomedin-like 1 [Source:MGI Symbol;Acc:MGI:2679264]	107591094	protein_coding	ENSMUST00000120990	107567446	+
ENSMUSG00000035004	0.0175957	up	1.54653	20	21	11.5	14.3971	28.8529	30	14	18.7794	16.8529	28.2647	36.3088	31.0147	18	37.5147	22.9706	33.7353	23.0441	0.0117035	0.396426	-0.99464	-0.261171	0.468467	0.49998	-0.637256	-0.0117035	-0.0402436	0.401477	0.737067	0.560359	-0.346272	0.980887	0.586565	1.06331	0.704464	Igsf6	80719	ENSMUSG00000035004	GO:0003674|GO:0005575|GO:0008150|GO:0016020|GO:0016021	chr7		immunoglobulin superfamily, member 6 [Source:MGI Symbol;Acc:MGI:1891393]	121074572	protein_coding		121064067	-
ENSMUSG00000045114	0.0412003	up	1.66304	39.1689	21.5	17.6269	9.25	15.5	40.0725	49.4853	60.4265	31.3824	31.7206	34.9103	58.4927	45.375	50.2689	35.1875	32.0662	50.375	0.26911	-0.281928	-1.0908	-1.61172	-1.14028	0.205329	0.472015	0.962024	0.144408	-0.144407	-0.0319023	0.76336	0.275327	0.690794	0.489539	0.277806	1.12047	Prrt2	69017	ENSMUSG00000045114	GO:0005886|GO:0009607|GO:0016020|GO:0016021|GO:0017124|GO:0030054|GO:0043005|GO:0045202|GO:0050884	chr7	A0A0J9YTS8|A0A0J9YU72|A0A0J9YV24	proline-rich transmembrane protein 2 [Source:MGI Symbol;Acc:MGI:1916267]	127021211	protein_coding	ENSMUST00000159916|ENSMUST00000160767|ENSMUST00000161931|ENSMUST00000201686|ENSMUST00000201963|ENSMUST00000202045|ENSMUST00000202936	127017531	-
ENSMUSG00000073805	0.0141113	up	1.37322	29.25	15.5	27	14.5	21.1471	17.0441	31	30.0441	20	41.25	33	30	39.5882	37.9412	26.9363	23	23.8333	0.338419	-0.263416	0.0149646	-0.472613	-0.201515	-0.537429	0.287864	0.444507	-0.0149646	0.725149	0.377492	0.290648	0.569082	0.775475	0.594607	0.288968	0.531326	Fam196a	627214	ENSMUSG00000073805		chr7	E9PZW7	family with sequence similarity 196, member A [Source:MGI Symbol;Acc:MGI:3605068]	134938430	protein_coding	ENSMUST00000171394|ENSMUST00000210055|ENSMUST00000210826	134881926	-
ENSMUSG00000079168	0.027164	up	1.91576	66.5	34	21	12	46.5	84	102.5	85	30.8088	41.5	106.25	107	49	101	71	54.75	80.5	0.620782	-0.0327039	-1.25016	-1.64819	0.0327039	0.861132	1.11059	1.04233	-0.294176	-0.168689	1.16186	1.22267	-0.0257626	1.28544	1.09032	0.637639	1.38478	Cd209g	70192	ENSMUSG00000079168	GO:0005575|GO:0008150|GO:0030246	chr8	D3Z5D4	CD209g antigen [Source:MGI Symbol;Acc:MGI:1917442]	4137707	protein_coding	ENSMUST00000130372|ENSMUST00000207281	4134098	+
ENSMUSG00000039057	0.0182116	up	1.31951	54.5667	39.5802	39.0417	45.375	45.4762	45.1833	50.75	46.9095	26.95	73	81.1121	55.1677	57.1167	78.3111	40.7333	44.75	46.8095	0.194848	0.0459385	-0.496134	0.130077	-0.140015	-0.174067	-0.0441504	0.0441504	-0.627834	0.505497	0.63179	0.126356	0.0547681	0.777773	0.148112	0.206068	0.461993	Myo16	244281	ENSMUSG00000039057	GO:0000166|GO:0003774|GO:0003779|GO:0005515|GO:0005524|GO:0005654|GO:0005737|GO:0005829|GO:0005886|GO:0008285|GO:0014065|GO:0016020|GO:0016459|GO:0021549|GO:0032403|GO:0048471|GO:0048812|GO:0051015|GO:2000134	chr8	A0A140LJ46|A0A1L1SRA7|F8WGF8	myosin XVI [Source:MGI Symbol;Acc:MGI:2685951]	10634742	protein_coding	ENSMUST00000042103|ENSMUST00000207204|ENSMUST00000207477|ENSMUST00000208309|ENSMUST00000214643	10153911	+
ENSMUSG00000038193	0.000275	up	7.07107	11.5	7.58333	19	10	4	22	16.5	23	10	12	98.6667	55.5	43.5	263	24	27	509	0.000141	-0.286255	0.516529	-0.000141	-1.59538	0.839325	0.386587	1.06758	-0.00643969	-0.0476863	2.96611	2.1867	1.71355	4.57723	1.43662	1.52882	5.95646	Hand2	15111	ENSMUSG00000038193	GO:0000790|GO:0000977|GO:0001077|GO:0001525|GO:0001701|GO:0001947|GO:0001967|GO:0003007|GO:0003219|GO:0003253|GO:0003266|GO:0003278|GO:0003677|GO:0003680|GO:0003713|GO:0005515|GO:0005634|GO:0005654|GO:0005667|GO:0006351|GO:0006355|GO:0006366|GO:0007275|GO:0007507|GO:0007512|GO:0008134|GO:0010463|GO:0010613|GO:0010628|GO:0010629|GO:0010667|GO:0014032|GO:0030154|GO:0033613|GO:0034103|GO:0042475|GO:…	chr8		heart and neural crest derivatives expressed 2 [Source:MGI Symbol;Acc:MGI:103580]	57324633	protein_coding	ENSMUST00000040104	57320983	+
ENSMUSG00000031647	0.0297415	up	1.37856	210	102	308	265.059	141	198	271	280.5	161.5	137	366	310	346	240.721	179	213.5	178.5	0.0907869	-0.6367	0.43535	0.628061	-0.555862	-0.0907874	0.324304	0.57584	-0.0930157	-0.634655	0.757285	0.568369	0.605197	0.349484	0.235431	0.411985	0.344684	Mfap3l	71306	ENSMUSG00000031647	GO:0003674|GO:0005634|GO:0005737|GO:0005886|GO:0008150|GO:0016020|GO:0016021	chr8		microfibrillar-associated protein 3-like [Source:MGI Symbol;Acc:MGI:1918556]	60676729	protein_coding	ENSMUST00000034066|ENSMUST00000160719|ENSMUST00000161421|ENSMUST00000161702	60632827	+
ENSMUSG00000031833	0.0454733	up	1.28404	99.3456	130.426	143.147	174.191	149.5	200.098	162.044	192.471	107	112.755	205.662	169.176	322.309	183.039	125.5	127.015	135.213	-0.544568	0.162474	-0.225575	0.466927	-0.0269051	0.368925	0.0269046	0.476984	-0.242432	-0.471134	0.370222	0.139136	0.947375	0.398785	0.167665	0.107251	0.388503	Mast3	546071	ENSMUSG00000031833	GO:0000166|GO:0000287|GO:0004672|GO:0004674|GO:0005524|GO:0005622|GO:0006468|GO:0007010|GO:0016301|GO:0016310|GO:0016740|GO:0018105|GO:0035556	chr8	A0A1D5RLA8|A0A1D5RLF9|A0A1D5RLJ1|A0A1D5RLP3|A0A1D5RM57|A0A1D5RM97|A0A1D5RMI5|A0A1D5RMK6|E9Q8S5	microtubule associated serine/threonine kinase 3 [Source:MGI Symbol;Acc:MGI:2683541]	70805054	protein_coding	ENSMUST00000166004|ENSMUST00000211841|ENSMUST00000211948|ENSMUST00000212001|ENSMUST00000212038|ENSMUST00000212140|ENSMUST00000212172|ENSMUST00000212551|ENSMUST00000212673|ENSMUST00000212757|ENSMUST00000212875	70778117	-
ENSMUSG00000012889	0.00173466	up	2.40688	88.3667	82.3111	64.9167	23.6667	73.5269	99.4405	51.6422	78.2833	16	121.508	133.867	159.333	179.861	182.2	120.476	121.81	82.75	0.22227	0.434188	-0.430621	-1.47702	-0.114914	0.295916	-0.68707	0.114914	-2.04811	0.572514	0.686536	0.988446	1.04161	1.32795	1.04452	0.982675	0.61589	Podnl1	244550	ENSMUSG00000012889	GO:0004860|GO:0005576|GO:0005578|GO:0005737|GO:0006469|GO:0019221|GO:0031012|GO:0046426	chr8		podocan-like 1 [Source:MGI Symbol;Acc:MGI:2685352]	84132527	protein_coding	ENSMUST00000093380|ENSMUST00000147175	84125989	+
ENSMUSG00000048371	0.0154689	up	1.52711	205	187.5	267.577	138.532	170	165	187	218.456	199	402.441	641.926	375.822	536.853	256.353	193.333	171	166.5	-0.0760984	0.109501	0.100254	-0.440149	-0.418142	-0.485942	-0.343071	0.0830607	0.0760984	0.787827	1.43573	0.714028	1.10683	0.308136	0.214442	-0.0403748	0.112162	Pdp2	382051	ENSMUSG00000048371	GO:0003824|GO:0004721|GO:0004722|GO:0004741|GO:0005739|GO:0006470|GO:0016787|GO:0043169|GO:0046872	chr8	Q504M2	pyruvate dehyrogenase phosphatase catalytic subunit 2 [Source:MGI Symbol;Acc:MGI:1918878]	104599026	protein_coding	ENSMUST00000059588	104591451	+
ENSMUSG00000061048	0.0178678	up	1.79628	418.176	601.65	289.009	281.361	582.638	367.827	227.748	414.476	107.203	644.397	737.935	713.45	1036.32	813.696	465.124	387.01	309.475	0.140885	0.980034	-0.600086	-0.229454	0.54742	-0.140885	-0.870171	0.195504	-1.62782	0.655497	0.825312	0.827291	1.2442	1.16299	0.669464	0.326498	0.194962	Cdh3	12560	ENSMUSG00000061048	GO:0001895|GO:0005509|GO:0005737|GO:0005886|GO:0005913|GO:0007155|GO:0007156|GO:0010628|GO:0010838|GO:0016020|GO:0016021|GO:0022405|GO:0031424|GO:0032773|GO:0032912|GO:0042060|GO:0042493|GO:0043568|GO:0046872|GO:0048023|GO:0051796|GO:0060070|GO:0060901|GO:0098609|GO:1902910	chr8		cadherin 3 [Source:MGI Symbol;Acc:MGI:88356]	106557297	protein_coding	ENSMUST00000080797	106510891	+
ENSMUSG00000031951	0.00292479	up	1.38693	89.8088	43.8333	75.4265	40	43	53.7857	66.8529	65	44	57	79.6569	71	84.5	73	69.5	75.9412	57	0.74281	0.0223141	0.283046	-0.222696	-0.391665	-0.0935102	0.182557	0.343833	-0.0914912	-0.0223141	0.434795	0.319474	0.448932	0.505576	0.748039	0.798186	0.575277	Tmem231	234740	ENSMUSG00000031951	GO:0001701|GO:0001944|GO:0005515|GO:0005886|GO:0005929|GO:0007224|GO:0016020|GO:0016021|GO:0030030|GO:0032880|GO:0035869|GO:0036038|GO:0042733|GO:0042995|GO:0043010|GO:0060170|GO:0060271|GO:0060563	chr8	A0A1D5RLM3	transmembrane protein 231 [Source:MGI Symbol;Acc:MGI:2685024]	111933881	protein_coding		111912011	-
ENSMUSG00000048478	0.0203477	up	1.58869	24	18.6324	44.5	8	14	28.4412	21	14	13.6765	29.2	26	38.2059	56.1324	24	18	27.069	24.9157	0.188962	0.13807	0.871755	-1.19465	-0.660601	0.337223	-0.13807	-0.521205	-0.427324	0.362667	0.169482	0.775425	1.20879	0.250689	0.148998	0.659918	0.731343	Spata33	320869	ENSMUSG00000048478	GO:0003674|GO:0005634|GO:0005737|GO:0005829|GO:0008150	chr8	A0A1D5RLG4|A0A1D5RLJ7|A0A1D5RLK4|A0A1D5RLP4|A0A1D5RLV5|Q0P5V0	spermatogenesis associated 33 [Source:MGI Symbol;Acc:MGI:2444920]	123222046	protein_coding		123212832	+
ENSMUSG00000033998	0.0425166	up	1.40921	14.7279	23.2279	46.1912	24	37.7574	19.5	17.5	16	16.8309	17.3824	25.875	35.0956	46.8162	37.375	22	27.0196	16.3088	-0.34792	0.623719	1.09316	0.55791	0.938327	-0.0396872	-0.233507	-0.160963	0.0396876	-0.218081	0.330127	0.820517	1.11456	1.05733	0.606102	0.824882	0.287539	Kcnk1	16525	ENSMUSG00000033998	GO:0005242|GO:0005267|GO:0005272|GO:0005737|GO:0005768|GO:0005886|GO:0005887|GO:0006810|GO:0006811|GO:0006813|GO:0016020|GO:0016021|GO:0016324|GO:0022841|GO:0030054|GO:0030322|GO:0030425|GO:0031410|GO:0031526|GO:0034705|GO:0034765|GO:0035094|GO:0035725|GO:0042802|GO:0042995|GO:0043204|GO:0043231|GO:0045202|GO:0055037|GO:0060075|GO:0071805|GO:1902937	chr8	A0A1D5RMH2	potassium channel, subfamily K, member 1 [Source:MGI Symbol;Acc:MGI:109322]	126030685	protein_coding	ENSMUST00000046765|ENSMUST00000212831	125995170	+
ENSMUSG00000040729	0.0442402	up	1.26205	59.3971	26	52	45.8971	45.8824	57.3529	41	51.75	45.2941	53.8824	61.1029	73.75	92.8382	67	36	55	28	0.222911	-0.654635	-0.176946	0.0522723	-0.221496	0.0757017	-0.446243	0.0915198	0.026896	-0.026896	0.128805	0.450866	0.661266	0.458408	-0.12441	0.409303	-0.373691	Cep126	234915	ENSMUSG00000040729	GO:0003674|GO:0005737|GO:0005813|GO:0005815|GO:0005856|GO:0007052|GO:0030496|GO:0031122|GO:0042995|GO:0060271|GO:0097546|GO:1905515	chr9		centrosomal protein 126 [Source:MGI Symbol;Acc:MGI:2680221]	8134294	protein_coding		8076461	-
ENSMUSG00000046240	0.0062313	up	1.8152	10.8235	4	23	16	16	18	9	11	11.0882	29	24	29	30.4412	27	19.2	15	16	-0.360929	-1.48269	0.518557	0.404324	0.131017	0.276212	-0.761489	-0.270155	-0.131017	0.951725	0.652978	0.976656	0.924952	1.01959	0.841081	0.407214	0.691335	Hepacam	72927	ENSMUSG00000046240	GO:0005515|GO:0005737|GO:0005911|GO:0007049|GO:0007050|GO:0007155|GO:0016020|GO:0016021|GO:0030424|GO:0034613|GO:0040008	chr9	A0A1L1SUR4|B2RSY3	hepatocyte cell adhesion molecule [Source:MGI Symbol;Acc:MGI:1920177]	37386575	protein_coding	ENSMUST00000051839|ENSMUST00000215951	37367351	+
ENSMUSG00000032128	0.0244283	up	1.90391	22.9595	18.5929	24.1167	12	43.0595	33.9	13.75	6.25	7.5	38.8167	52.7857	36.9333	55.1111	40.0667	25.775	31.5667	11.6	0.0685201	0.0785089	-0.0685201	-0.666187	0.903804	0.534027	-0.805528	-1.7412	-1.35056	0.716875	1.13462	0.670053	1.1258	0.933557	0.610474	0.825181	-0.428086	Robo3	19649	ENSMUSG00000032128	GO:0005886|GO:0007411|GO:0030424|GO:0035385	chr9	A0A1L1SU85|D3Z4M6|E9QPQ1	roundabout guidance receptor 3 [Source:MGI Symbol;Acc:MGI:1343102]	37433246	protein_coding	ENSMUST00000034643|ENSMUST00000115038|ENSMUST00000167089|ENSMUST00000167216|ENSMUST00000170512|ENSMUST00000171467	37415669	-
ENSMUSG00000032020	0.0226001	up	1.53905	33	25	25	24.4559	37	43	27.25	36.3382	30.5	21	55.3382	42	24.1176	43.5588	37	38	72.9559	0.0431023	-0.0431027	-0.565414	-0.187831	0.136207	0.328287	-0.367494	0.249566	0.124498	-0.718203	0.653956	0.306728	-0.615247	0.505329	0.583235	0.543987	1.67602	Ubash3b	72828	ENSMUSG00000032020	GO:0004721|GO:0004725|GO:0005515|GO:0005575|GO:0005634|GO:0005737|GO:0006469|GO:0009968|GO:0016787|GO:0030168|GO:0031625|GO:0035335|GO:0038063|GO:0038065|GO:0042802|GO:0043393|GO:0045670|GO:0045671|GO:0045779|GO:0051219|GO:0051279|GO:0070527|GO:0090331	chr9	D3YVT5|H3BJB9	ubiquitin associated and SH3 domain containing, B [Source:MGI Symbol;Acc:MGI:1920078]	41161697	protein_coding	ENSMUST00000044155|ENSMUST00000124819|ENSMUST00000129906|ENSMUST00000132996|ENSMUST00000136530|ENSMUST00000151485	41011098	-
ENSMUSG00000032733	0.0115718	up	1.28443	206.618	124.529	158.735	141.5	168	239.926	215	217.603	205.603	204.5	290.338	256.059	232.118	265.059	205.5	145.588	190.882	0.100552	-0.315592	-0.487766	-0.244258	-0.269905	0.219495	0.0235386	0.242728	0.288502	-0.0235391	0.456367	0.325767	0.0624723	0.521628	0.467801	-0.107166	0.474634	Snx33	235406	ENSMUSG00000032733	GO:0000278|GO:0000281|GO:0005737|GO:0005829|GO:0006810|GO:0006886|GO:0006897|GO:0007032|GO:0007049|GO:0015031|GO:0016020|GO:0016197|GO:0017038|GO:0019898|GO:0030659|GO:0031410|GO:0035091|GO:0036089|GO:0042802|GO:0044351|GO:0045806|GO:0051044|GO:0051301|GO:0097320|GO:2000009|GO:2000010	chr9		sorting nexin 33 [Source:MGI Symbol;Acc:MGI:2443239]	56928371	protein_coding	ENSMUST00000050916	56917193	-
ENSMUSG00000032295	0.0017703	up	1.45212	1697.82	1463.3	1875.85	1020.74	2224.41	1923.01	1210.61	1541.96	895.122	1947.19	2373.83	2360.29	2178.91	2212.5	1568.64	2054.33	1828.88	0.0320587	0.131932	-0.0320587	-0.500659	0.349842	0.115056	-0.590279	-0.0394163	-0.696419	0.120541	0.380634	0.423042	0.186009	0.47578	0.292961	0.604389	0.627694	Man2c1	73744	ENSMUSG00000032295	GO:0003824|GO:0004559|GO:0005654|GO:0005737|GO:0005773|GO:0005975|GO:0006013|GO:0006517|GO:0008152|GO:0016787|GO:0016798|GO:0030246|GO:0046872	chr9	E0CXI0|E0CXM6|E0CYW2|E0CZB0|E9PYM7|E9PZ88|F6TAQ6|F6TFL1|F6U7S0|F8WIE1	mannosidase, alpha, class 2C, member 1 [Source:MGI Symbol;Acc:MGI:1920994]	57142722	protein_coding		57130690	+
ENSMUSG00000032327	0.0327668	up	1.53157	70.0098	28.0735	88	68.2181	67	46.3235	45	49.0441	28.6324	37.2839	53.1029	78.3529	82.4412	124.353	52	40.697	97.4559	0.569266	-0.434747	0.691236	0.733216	0.433916	-0.123231	-0.202752	0.123231	-0.525591	-0.448965	0.0355449	0.6474	0.599102	1.45981	0.515295	0.0839825	1.53482	Stra6	20897	ENSMUSG00000032327	GO:0001568|GO:0001822|GO:0003184|GO:0003281|GO:0004872|GO:0005887|GO:0007507|GO:0007612|GO:0007631|GO:0016020|GO:0016021|GO:0030324|GO:0030325|GO:0030540|GO:0034632|GO:0034633|GO:0042297|GO:0043010|GO:0043234|GO:0043583|GO:0043585|GO:0048286|GO:0048520|GO:0048546|GO:0048566|GO:0048589|GO:0048745|GO:0048844|GO:0050890|GO:0050905|GO:0060322|GO:0060323|GO:0060325|GO:0060426|GO:0060539|GO:0060900|GO:…	chr9	A0A0R4J115|D3YUA2|D3YVZ1|D3YXW9|E9PZN4|E9PZT7|E9Q283|E9Q3G2|E9Q9S7|E9QAQ2	stimulated by retinoic acid gene 6 [Source:MGI Symbol;Acc:MGI:107742]	58153996	protein_coding	ENSMUST00000034880|ENSMUST00000085677|ENSMUST00000128021|ENSMUST00000128378|ENSMUST00000133287|ENSMUST00000134450|ENSMUST00000134955|ENSMUST00000136154|ENSMUST00000136338|ENSMUST00000145886|ENSMUST00000147134|ENSMUST00000150820|ENSMUST00000167479|ENSMUST00000170397	58063788	+
ENSMUSG00000020253	0.000944	up	1.34892	171.485	107.529	123.505	97.5897	174.387	155.721	162.25	142.721	127.728	163.059	188.662	235.632	180.279	174.552	140.96	158.426	171.103	0.222106	-0.136915	-0.459388	-0.389828	0.174361	-0.0137048	0.00785255	0.0246563	-0.00785255	0.040185	0.224866	0.596261	0.0882831	0.309401	0.314381	0.405186	0.707248	Ppm1m	67905	ENSMUSG00000020253	GO:0003824|GO:0004722|GO:0006470	chr9	A0A1L1SQ97|A0A1L1SVC3|E9Q2I3|F6V5B0|F8WGF9	protein phosphatase 1M [Source:MGI Symbol;Acc:MGI:1915155]	106199746	protein_coding	ENSMUST00000076258|ENSMUST00000136431|ENSMUST00000140761|ENSMUST00000150731|ENSMUST00000152359|ENSMUST00000213197|ENSMUST00000215742	106194947	-
ENSMUSG00000106208	0.00436488	down	-1.69603	31.1265	12	22.1176	24	17.8015	16.1029	27.0588	26.7794	24.0735	19.3922	16.6765	13	9.13401	14.4265	8.83823	7	17.3235	0.518676	-0.542099	-0.182246	0.344919	-0.359425	-0.528828	0.182246	0.369099	0.343034	-0.273222	-0.516609	-0.825252	-1.45612	-0.529021	-0.922562	-1.33669	0.161629	Gm4734		ENSMUSG00000106208		chr9		predicted gene 4734 [Source:MGI Symbol;Acc:MGI:3782914]	109971209	processed_pseudogene		109970433	+
ENSMUSG00000032491	0.0291177	up	1.38159	52.7647	16.0882	51.3088	26.5294	30.5882	26	37.3235	34.2647	45	42.4559	43.1765	52.8676	55.7647	42.1029	34.5441	34.2794	52.3971	0.594641	-0.804593	0.346298	-0.195988	-0.26391	-0.523106	-0.0392327	0.0392327	0.560046	0.171804	0.170357	0.513156	0.468448	0.330717	0.358582	0.269762	1.07292	Nradd	67169	ENSMUSG00000032491	GO:0001701|GO:0005031|GO:0005166|GO:0005515|GO:0005634|GO:0005641|GO:0005886|GO:0005887|GO:0006915|GO:0006954|GO:0006955|GO:0007165|GO:0007275|GO:0007420|GO:0010942|GO:0016020|GO:0016021|GO:0030027|GO:0032496|GO:0032589|GO:0033209|GO:0042127|GO:0042981|GO:0044298|GO:0097190	chr9	A0A0G2JEW0|A0A0G2JH13	neurotrophin receptor associated death domain [Source:MGI Symbol;Acc:MGI:1914419]	110624452	protein_coding	ENSMUST00000035069|ENSMUST00000196735|ENSMUST00000196876|ENSMUST00000197894	110621135	-
ENSMUSG00000079243	0.0280204	down	-1.90207	5877.61	23867.8	19671.5	20358.9	6218.94	5139.53	4783.88	8484.66	5583.1	6169.28	5381.66	4319.12	5884.01	4242.66	4266.79	3116.28	3397.57	-0.0651855	2.27091	1.46964	1.92852	-0.0557022	-0.355467	-0.496621	0.531882	0.0557022	-0.104542	-0.327321	-0.593975	-0.269588	-0.47372	-0.152191	-0.683241	-0.367549	Xirp1	22437	ENSMUSG00000079243	GO:0003779|GO:0007507|GO:0030036|GO:0030054	chr9	A0A1L1SQJ8|E9QQ93	xin actin-binding repeat containing 1 [Source:MGI Symbol;Acc:MGI:1333878]	120023598	protein_coding	ENSMUST00000111635|ENSMUST00000213113	120013755	-
ENSMUSG00000019876	0.0300651	down	-1.25186	97.6667	84.5	179.5	120.542	242.5	137.667	159.167	115.667	113.5	160.73	110	108.333	141.167	104.833	89	97.8333	68.4167	-0.458376	-0.352958	0.211692	0.0465693	0.781716	-0.0598202	0.111837	-0.1469	-0.0465689	0.1511	-0.421767	-0.393134	-0.132887	-0.294489	-0.217363	-0.158565	-0.483532	Pkib	18768	ENSMUSG00000019876	GO:0004860|GO:0004862|GO:0006469|GO:0016301|GO:0016310|GO:0032212|GO:0051973|GO:0071901|GO:1904355	chr10	F7D7A9|H3BLG2|Q3TZU5	protein kinase inhibitor beta, cAMP dependent, testis specific [Source:MGI Symbol;Acc:MGI:101937]	57741112	protein_coding		57631981	+
ENSMUSG00000035697	0.00317021	up	1.39058	130.221	103.765	114.515	79.6863	121.809	131.632	157.941	187.75	103.265	136.926	206.897	141.43	173.618	171.544	123.515	171.059	149.103	0.0589561	0.0456481	-0.334445	-0.448246	-0.109337	-0.0221725	0.203	0.654253	-0.0806012	0.022172	0.591956	0.0937939	0.267941	0.518306	0.357756	0.749843	0.74267	Arhgap45	70719	ENSMUSG00000035697	GO:0003674|GO:0005096|GO:0005622|GO:0005737|GO:0005886|GO:0007165|GO:0016020|GO:0032587|GO:0035556|GO:0042995|GO:0043547|GO:0046872	chr10	D3Z7R7|G3X9Q3	Rho GTPase activating protein 45 [Source:MGI Symbol;Acc:MGI:1917969]	80031472	protein_coding	ENSMUST00000043311|ENSMUST00000099501|ENSMUST00000105373|ENSMUST00000140974|ENSMUST00000150022	80016653	+
ENSMUSG00000004933	0.0304563	up	1.51422	21.4118	10	19.5147	26.1765	10.5	27.1029	18.2059	22.8235	16	23.9559	26.5735	24	41.4559	47.4559	12	21.1765	27.3971	0.112639	-0.671431	-0.22918	0.603858	-0.98733	0.356	-0.255746	0.272199	-0.112639	0.165388	0.289269	0.192973	0.85984	1.32255	-0.347656	0.39405	0.956619	Matk	17179	ENSMUSG00000004933	GO:0000166|GO:0004672|GO:0004713|GO:0004715|GO:0005524|GO:0006468|GO:0016301|GO:0016310|GO:0016740|GO:0018108	chr10	A0A0R4J1N6|A0A0R4J1P8|D3YVQ8|D3Z4T5|D6RGA0	megakaryocyte-associated tyrosine kinase [Source:MGI Symbol;Acc:MGI:99259]	81263365	protein_coding	ENSMUST00000105328|ENSMUST00000117488|ENSMUST00000119547|ENSMUST00000120265|ENSMUST00000121205|ENSMUST00000126720|ENSMUST00000128576|ENSMUST00000130282|ENSMUST00000148735|ENSMUST00000150605|ENSMUST00000151660	81252935	+
ENSMUSG00000069516	0.0265371	up	1.29172	1819	1126.19	1619.01	1329.69	1807	1672.21	1792.65	2461.44	867.955	1367.76	2683.89	2136.22	2252.92	1865.93	1254.35	1424.98	1690.01	0.234391	-0.142968	-0.141624	-0.0163116	0.152887	0.0163126	0.0789566	0.738192	-0.63801	-0.28617	0.660615	0.38201	0.33707	0.332871	0.0732632	0.17954	0.616644	Lyz2	17105	ENSMUSG00000069516	GO:0003796|GO:0003824|GO:0005576|GO:0005615|GO:0008152|GO:0016787|GO:0016798|GO:0016998|GO:0019835|GO:0042742|GO:0042802|GO:0050829|GO:0050830|GO:0070062	chr10	A0A077S2U6	lysozyme 2 [Source:MGI Symbol;Acc:MGI:96897]	117282321	protein_coding	ENSMUST00000092163	117277331	-
ENSMUSG00000040345	0.0369396	up	1.36648	60.1863	36.5539	66.9314	26	76.4859	55.4438	55	59.8703	40.75	78.7569	76.3667	78.8628	74.0588	60.1667	36.5441	74.2598	87.9706	0.134911	-0.270164	0.0801816	-0.874661	0.408716	-0.0801816	-0.129478	0.194759	-0.232671	0.413654	0.343463	0.440523	0.228176	0.196168	-0.209811	0.735409	1.17086	Arhgap9	216445	ENSMUSG00000040345	GO:0005096|GO:0005547|GO:0005575|GO:0007165|GO:0043547	chr10	Q1HDU4|Q8QZW8	Rho GTPase activating protein 9 [Source:MGI Symbol;Acc:MGI:2143764]	127329943	protein_coding	ENSMUST00000069548|ENSMUST00000218656|ENSMUST00000219026|ENSMUST00000219511	127321964	+
ENSMUSG00000025407	0.018708	up	1.3355	156.169	55.7279	163.618	111.875	129.985	109.397	115.789	166.458	115.7	129.164	195.544	181.851	205.591	166.261	130.301	90.5086	122.066	0.308292	-0.86401	0.167534	0.0284224	-0.0284228	-0.301928	-0.257702	0.467786	0.070631	-0.0748386	0.497721	0.443641	0.498986	0.460361	0.422111	-0.181337	0.441209	Gli1	14632	ENSMUSG00000025407	GO:0000977|GO:0000978|GO:0001649|GO:0003676|GO:0003677|GO:0003682|GO:0003705|GO:0005515|GO:0005634|GO:0005654|GO:0005737|GO:0005829|GO:0005929|GO:0005930|GO:0006351|GO:0006355|GO:0007165|GO:0007224|GO:0007275|GO:0007283|GO:0007418|GO:0008017|GO:0008284|GO:0009611|GO:0009913|GO:0009953|GO:0009954|GO:0021696|GO:0021938|GO:0021983|GO:0030154|GO:0030324|GO:0030335|GO:0030850|GO:0043565|GO:0044212|GO:…	chr10	D4Q8I4	GLI-Kruppel family member GLI1 [Source:MGI Symbol;Acc:MGI:95727]	127341974	protein_coding	ENSMUST00000026474|ENSMUST00000218236|ENSMUST00000218451|ENSMUST00000219671|ENSMUST00000219808	127329882	-
ENSMUSG00000025358	3.04e-05	up	1.36632	224.206	164.665	229.823	147.956	160.143	222.265	207.539	208.886	153.294	198.067	290.108	300.716	284.348	279.563	171.75	221.397	181.833	0.209051	0.0780945	0.0367761	-0.189255	-0.348368	0.0998206	-0.0367756	0.174386	-0.144418	-0.0790153	0.44586	0.54833	0.345913	0.589127	0.199611	0.488214	0.395206	Cdk2	12566	ENSMUSG00000025358	GO:0000082|GO:0000122|GO:0000166|GO:0000307|GO:0000781|GO:0000793|GO:0000805|GO:0000806|GO:0004672|GO:0004674|GO:0004693|GO:0005515|GO:0005524|GO:0005634|GO:0005654|GO:0005667|GO:0005737|GO:0005768|GO:0005815|GO:0005856|GO:0006281|GO:0006468|GO:0006813|GO:0006974|GO:0007049|GO:0007099|GO:0007165|GO:0007265|GO:0007275|GO:0008284|GO:0010033|GO:0010389|GO:0015030|GO:0016301|GO:0016310|GO:0016572|GO:…	chr10	Q3U6X7|Q3UGB9	cyclin-dependent kinase 2 [Source:MGI Symbol;Acc:MGI:104772]	128705031	protein_coding	ENSMUST00000026415|ENSMUST00000026416|ENSMUST00000219047|ENSMUST00000219099|ENSMUST00000219601|ENSMUST00000219983|ENSMUST00000220407	128697939	-
ENSMUSG00000020437	0.0145038	up	1.65866	45	35.6618	22.3676	18	57.3088	29.7941	63.0441	48.1176	24.0735	50.2059	90.25	42.8824	60.6324	45.6176	38.0882	73.1454	60.5147	0.0106068	-0.0106068	-1.20588	-1.10997	0.287484	-0.680976	0.362657	0.174689	-0.696818	0.05931	0.879652	-0.143231	0.234797	0.0920014	0.145101	1.0088	0.92633	Myo1g	246177	ENSMUSG00000020437	GO:0000166|GO:0001891|GO:0002250|GO:0002376|GO:0002456|GO:0003774|GO:0003779|GO:0005516|GO:0005524|GO:0005546|GO:0005547|GO:0005886|GO:0005902|GO:0006887|GO:0006909|GO:0008289|GO:0016020|GO:0016459|GO:0030027|GO:0030175|GO:0031256|GO:0031589|GO:0038096|GO:0042995|GO:0043325|GO:0070062|GO:0071976|GO:0072678	chr11	A8Y5I5|D6RGA2|D6RHL4	myosin IG [Source:MGI Symbol;Acc:MGI:1927091]	6520965	protein_coding	ENSMUST00000003459|ENSMUST00000131823|ENSMUST00000134489|ENSMUST00000134639|ENSMUST00000144725|ENSMUST00000146536|ENSMUST00000156878	6506548	-
ENSMUSG00000055546	0.0113903	up	1.74192	14.7794	8	18	10	36.5	23	29.7015	28	10	9	34	23	33.7794	25.6664	24	22	26	-0.0382152	-0.609399	0.0382154	-0.400453	1.19414	0.503145	0.834345	0.951064	-0.406751	-0.863035	1.02877	0.515533	0.948368	0.819805	1.0363	0.833051	1.26507	Timd4	276891	ENSMUSG00000055546	GO:0001786|GO:0016020|GO:0016021	chr11		T cell immunoglobulin and mucin domain containing 4 [Source:MGI Symbol;Acc:MGI:2445125]	46844332	protein_coding	ENSMUST00000068877	46810800	+
ENSMUSG00000020363	0.037903	up	1.29957	237.691	237.794	553.56	289.721	368.824	375.559	323.416	397.368	185.956	270.25	555.691	450.618	355.206	446.803	320.926	243.706	341.712	-0.400941	-0.0859833	0.610734	0.0859833	0.160946	0.162324	-0.0910244	0.407886	-0.560017	-0.324964	0.689298	0.437577	-0.0273466	0.571338	0.407287	-0.0675373	0.611114	Gfpt2	14584	ENSMUSG00000020363	GO:0004360|GO:0006002|GO:0006047|GO:0006048|GO:0006487|GO:0006541|GO:0008483|GO:0016740|GO:0097367|GO:1901135|GO:1901137|GO:1990830	chr11		glutamine fructose-6-phosphate transaminase 2 [Source:MGI Symbol;Acc:MGI:1338883]	49838613	protein_coding	ENSMUST00000020629|ENSMUST00000130129	49794178	+
ENSMUSG00000001053	0.0155358	up	1.25424	205.588	153.088	200	119.706	221.515	245.213	203.574	187.338	225.397	230.515	327.574	220.662	273.074	301.441	152.662	193.985	187.176	0.0333357	-0.0777254	-0.2144	-0.545577	0.0690255	0.19093	-0.115259	-0.0333357	0.361099	0.0892086	0.570441	0.0511174	0.236895	0.647182	-0.0210094	0.246877	0.386339	N4bp3	212706	ENSMUSG00000001053	GO:0005515|GO:0007275|GO:0007399|GO:0008150|GO:0030424|GO:0030425|GO:0031410|GO:0042995	chr11	A2AA65|A2AA66	NEDD4 binding protein 3 [Source:MGI Symbol;Acc:MGI:2442218]	51650842	protein_coding	ENSMUST00000001080|ENSMUST00000142721|ENSMUST00000156835	51643063	-
ENSMUSG00000038351	0.0127436	up	2.07014	1301.95	845.667	787.702	289.075	1435.46	853.013	335.878	546.143	194.741	996.851	1255.39	2130.01	858.901	1182.21	1212.91	1303.78	998.907	0.819827	0.511645	-0.113105	-1.14998	0.88871	0.113106	-1.26922	-0.366056	-1.72617	0.325373	0.632333	1.44571	0.0137424	0.742361	1.0927	1.1192	0.925936	Sgsm2	97761	ENSMUSG00000038351	GO:0005096|GO:0005737|GO:0006886|GO:0012505|GO:0017137|GO:0031338|GO:0034499|GO:0042470|GO:0043547|GO:0090630	chr11		small G protein signaling modulator 2 [Source:MGI Symbol;Acc:MGI:2144695]	74897060	protein_coding	ENSMUST00000057631|ENSMUST00000081799|ENSMUST00000123573|ENSMUST00000148421|ENSMUST00000156287	74849261	-
ENSMUSG00000019437	0.0421514	up	1.31954	638.766	539.754	363.786	529.517	333.758	395.774	435.165	600.069	577.206	373.79	703.83	655.668	705.475	578.113	467.813	502.259	474.634	0.378685	0.450033	-0.641489	0.309426	-0.629756	-0.40861	-0.309426	0.355967	0.427536	-0.503603	0.383669	0.332068	0.31602	0.296478	0.304405	0.32918	0.438575	Tlcd1	68385	ENSMUSG00000019437	GO:0003674|GO:0005575|GO:0005886|GO:0008150|GO:0016020|GO:0016021	chr11	E9PY70	TLC domain containing 1 [Source:MGI Symbol;Acc:MGI:1915572]	78181909	protein_coding	ENSMUST00000092880|ENSMUST00000098545|ENSMUST00000108338|ENSMUST00000127587|ENSMUST00000140379|ENSMUST00000141578|ENSMUST00000145507|ENSMUST00000147819	78176711	+
ENSMUSG00000020698	0.00422812	down	-1.2652	30	27	33.1667	21	30.9657	38.152	32	35.5	26.5	25.5392	24	24.5	35	25	18	16	16	0.0131235	0.175454	-0.0500827	-0.300098	-0.0131235	0.263233	-0.0281534	0.323421	0.0292063	-0.328353	-0.443761	-0.363354	0.0295439	-0.188183	-0.348768	-0.596415	-0.405405	Cct6b	12467	ENSMUSG00000020698	GO:0000166|GO:0005524|GO:0005737|GO:0005829|GO:0005832|GO:0006457|GO:0006458|GO:0044183|GO:0051082|GO:0061077|GO:1901998	chr11	B1AT05|Q497N0	chaperonin containing Tcp1, subunit 6b (zeta) [Source:MGI Symbol;Acc:MGI:1329013]	82764321	protein_coding		82719250	-
ENSMUSG00000048442	0.0217753	up	1.82157	28	7.30882	21.1912	10	8	26.8235	12	5.07353	12	19.0735	21	30	44.0735	11	23.1177	16	22	1.15571	-0.467675	0.545767	-0.128368	-0.723602	0.997094	-0.201071	-1.24122	0.128368	0.492624	0.605714	1.17095	1.60422	-0.130488	1.25435	0.645704	1.29615	Smim5	66528	ENSMUSG00000048442	GO:0003674|GO:0008150|GO:0016020|GO:0016021	chr11	V9GXR9	small integral membrane protein 5 [Source:MGI Symbol;Acc:MGI:1913778]	115906269	protein_coding		115899966	+
ENSMUSG00000020598	0.010954	up	1.34264	43.5333	29.2	57.9853	31.2572	56.1667	34	31.5833	41.95	23	36	41.75	54.5	48.6167	54.2833	43.8333	46.5	38	0.269198	0.00737953	0.474787	-0.00738001	0.564837	-0.184073	-0.328145	0.28319	-0.456235	-0.114153	0.0738978	0.509037	0.222557	0.649314	0.65418	0.66166	0.561439	Nrcam	319504	ENSMUSG00000020598	GO:0001525|GO:0005515|GO:0005576|GO:0005886|GO:0007155|GO:0007411|GO:0007417|GO:0008104|GO:0010975|GO:0016020|GO:0016021|GO:0019227|GO:0030424|GO:0030506|GO:0031290|GO:0034113|GO:0042995|GO:0045162|GO:0045202|GO:0086080|GO:0098609	chr12	A0A1W2P6F8|A0A1W2P6P3|A0A1W2P6V1|A0A1W2P6Z1|A0A1W2P7R6|A0A1W2P7X4|A0A1W2P7Y9|A0A1W2P814|A0A1W2P8F5	neuronal cell adhesion molecule [Source:MGI Symbol;Acc:MGI:104750]	44601964	protein_coding	ENSMUST00000020939|ENSMUST00000110748|ENSMUST00000217796|ENSMUST00000217907|ENSMUST00000218062|ENSMUST00000218431|ENSMUST00000218540|ENSMUST00000218805|ENSMUST00000218940|ENSMUST00000219592|ENSMUST00000219906|ENSMUST00000219928|ENSMUST00000219939|ENSMUST00000220082|ENSMUST00000220123|ENSMUST00000220126|ENSMUST00000220130	44328885	+
ENSMUSG00000021219	0.021962	up	1.55423	21.8995	27.7059	39	24.6667	12	39.8382	26.6569	15.5735	15.5	30.9706	51.9412	20.3015	46.2206	36.5588	37	34.5515	25	-0.261118	0.392508	0.36348	0.111897	-1.20094	0.505451	-0.111897	-0.68548	-0.564696	0.129653	0.849905	-0.45473	0.610546	0.53993	0.870582	0.694082	0.418273	Rgs6	50779	ENSMUSG00000021219	GO:0004871|GO:0005096|GO:0005515|GO:0005622|GO:0005634|GO:0005737|GO:0005829|GO:0005834|GO:0005886|GO:0007186|GO:0009968|GO:0016020|GO:0019898|GO:0035556|GO:0043547	chr12	A0A087WNZ9|A0A087WPC4|A0A087WPD1|A0A087WPW1|A0A087WQG6|A0A087WRP8|A0A087WSH2|A0A087WSJ9|A0A0J9YTS6|A0A0J9YU74|A0A0J9YUD1|A0A0J9YUE4|A0A0J9YUY2|F6WDS8|Q3UTM5	regulator of G-protein signaling 6 [Source:MGI Symbol;Acc:MGI:1354730]	83162056	protein_coding	ENSMUST00000101234|ENSMUST00000161801|ENSMUST00000185665|ENSMUST00000185674|ENSMUST00000186081|ENSMUST00000186309|ENSMUST00000186323|ENSMUST00000186458|ENSMUST00000186848|ENSMUST00000190964|ENSMUST00000191107|ENSMUST00000191311|ENSMUST00000191352|ENSMUST00000193448|ENSMUST00000200861|ENSMUST00000200911|ENSMUST00000201271|ENSMUST00000201512|ENSMUST00000201602|ENSMUST00000201767|ENSMUST00000201861|…	82588292	+
ENSMUSG00000071234	0.00585854	up	1.50528	22.375	20	13.5	19.3333	18.6667	24.5	20.25	23.5	13.5	28.5	27.5333	30	22.5	34.0833	23.25	28	32.7	0.00472307	0.157168	-0.932183	-0.00472307	-0.328655	0.0389314	-0.273629	0.142937	-0.529153	0.244569	0.169058	0.343501	-0.193212	0.673629	0.43514	0.625614	1.04049	Syndig1l	627191	ENSMUSG00000071234	GO:0003674|GO:0005794|GO:0008150|GO:0009607|GO:0016020|GO:0016021	chr12	A0A1Y7VL47|B2RRM8	synapse differentiation inducing 1 like [Source:MGI Symbol;Acc:MGI:2685107]	84698831	protein_coding	ENSMUST00000095550|ENSMUST00000221793|ENSMUST00000221905|ENSMUST00000222422	84677277	-
ENSMUSG00000079017	0.0466397	down	-1.37127	136.146	143	158.333	93.8529	337.206	155.309	146.559	104	100.294	106.73	94	111.712	150.662	68.8971	94.1765	71.3676	87.8382	0.0140305	0.399225	0.0238638	-0.321299	1.25055	0.107332	-0.0140305	-0.307099	-0.231834	-0.44639	-0.655347	-0.355633	-0.045783	-0.906882	-0.142612	-0.62043	-0.12984	Ifi27l2a	76933	ENSMUSG00000079017	GO:0003674|GO:0005575|GO:0007568|GO:0009615|GO:0016020|GO:0016021	chr12		interferon, alpha-inducible protein 27 like 2A [Source:MGI Symbol;Acc:MGI:1924183]	103443680	protein_coding	ENSMUST00000055071	103442167	-
ENSMUSG00000040856	0.0355058	up	1.46761	66.1667	16.2448	46	51.2555	23.0741	39.1863	48.9043	32.1667	36.087	25.6562	56.6019	81.4233	63.3281	47.2143	48.8122	31.4627	31.6489	0.792445	-0.919353	0.0599966	0.625398	-0.799342	-0.0599966	0.221914	-0.180652	0.112871	-0.683578	0.432233	1.00749	0.523213	0.367291	0.728657	0.017333	0.216858	Dlk1	13386	ENSMUSG00000040856	GO:0005509|GO:0005615|GO:0016020|GO:0016021|GO:0030154|GO:0045746	chr12	B4YB46|B4YB48|E9PVN3|G3UWU8|G3UX30|G3UZ17|Q925U3|Q9DAU5	delta-like 1 homolog (Drosophila) [Source:MGI Symbol;Acc:MGI:94900]	109463336	protein_coding	ENSMUST00000056110|ENSMUST00000109841|ENSMUST00000109842|ENSMUST00000109843|ENSMUST00000109844|ENSMUST00000109846|ENSMUST00000124293|ENSMUST00000173539|ENSMUST00000173812|ENSMUST00000174539	109452823	+
ENSMUSG00000060950	0.000886	down	-1.27456	161.221	111.25	162	107.426	158.971	176.75	146	136.279	131.5	150.397	139	117	159.324	117.852	87	68.9853	74	0.188024	-0.0328736	-0.0129962	-0.196311	0.0957928	0.224012	-0.0894303	0.0129967	0.0891032	-0.0214643	-0.160884	-0.358801	-0.0350251	-0.202312	-0.326851	-0.7393	-0.447053	Trmt61a	328162	ENSMUSG00000060950	GO:0005634|GO:0008033|GO:0008168|GO:0016429|GO:0016740|GO:0030488|GO:0031515|GO:0032259	chr12	A0A1Y7VKN7|A0A1Y7VL28	tRNA methyltransferase 61A [Source:MGI Symbol;Acc:MGI:2443487]	111683902	protein_coding		111678105	+
ENSMUSG00000052551	0.0402199	up	1.61676	11	27.3333	8	6.66667	16	13	30.8971	11	20	18.5	25.5	15	27	25	25	20	19	-0.306468	1.32102	-0.973877	-0.827583	0.162145	-0.162146	1.04911	-0.239027	0.751081	0.334325	0.771569	0.0566936	0.783015	0.939684	1.25303	0.85338	0.97039	Adarb2	94191	ENSMUSG00000052551	GO:0003723|GO:0004000|GO:0005634|GO:0006396|GO:0006397|GO:0016787|GO:0046872	chr13	Q6PB89	adenosine deaminase, RNA-specific, B2 [Source:MGI Symbol;Acc:MGI:2151118]	8768747	protein_coding	ENSMUST00000064473|ENSMUST00000123187|ENSMUST00000135574|ENSMUST00000139438|ENSMUST00000223148|ENSMUST00000223223	8202866	+
ENSMUSG00000069270	0.0394358	down	-1.35503	23.5	22	38.6029	33.8261	30	45.5	41.4606	20.5	33.5	18	20.5441	19.5	32	26	19.5435	12.5	17.0147	-0.39421	-0.175034	0.113863	0.332617	-0.113863	0.46231	0.290483	-0.523806	0.312343	-0.888102	-0.723102	-0.747694	-0.154771	-0.186632	-0.28511	-1.00759	-0.371727	Hist1h2ac	319164	ENSMUSG00000069270	GO:0000786|GO:0003674|GO:0003677|GO:0005575|GO:0005634|GO:0005694|GO:0008150|GO:0008285|GO:0019899|GO:0046982|GO:0070062	chr13	B2RVF0	histone cluster 1, H2ac [Source:MGI Symbol;Acc:MGI:2448287]	23683948	protein_coding	ENSMUST00000171127	23681467	-
ENSMUSG00000039109	0.0115889	up	1.37131	345.809	250.515	352.5	265.029	466.1	495	380.25	560.5	234.5	279	624.492	568.762	504.007	499.529	331.941	302	390.493	0.0753727	-0.0753737	-0.104957	-0.107099	0.434083	0.49614	0.07796	0.839554	-0.289962	-0.343565	0.793124	0.708925	0.41287	0.667695	0.391399	0.177299	0.739057	F13a1	74145	ENSMUSG00000039109	GO:0003810|GO:0005576|GO:0005737|GO:0007596|GO:0007599|GO:0016740|GO:0016746|GO:0018149|GO:0046872|GO:0072378|GO:0072562	chr13		coagulation factor XIII, A1 subunit [Source:MGI Symbol;Acc:MGI:1921395]	37050244	protein_coding	ENSMUST00000037491|ENSMUST00000164727|ENSMUST00000224446|ENSMUST00000224783|ENSMUST00000225168	36867178	-
ENSMUSG00000037946	0.0259307	up	1.70162	29	10	43.1029	12	28.7059	24	29	23	7.33333	27	43.7647	44	26	34.1594	20.3333	21	55	0.23965	-0.98207	0.603406	-0.832017	0.152989	-0.130054	0.105263	-0.027328	-1.54881	0.027328	0.698409	0.756803	-0.123864	0.537608	0.102518	0.0713377	1.65139	Fgd3	30938	ENSMUSG00000037946	GO:0005089|GO:0035023|GO:0046872|GO:0065009	chr13	A0A0R4J1D9|Q3TNB8	FYVE, RhoGEF and PH domain containing 3 [Source:MGI Symbol;Acc:MGI:1353657]	49320311	protein_coding	ENSMUST00000048716|ENSMUST00000110086|ENSMUST00000110087	49261554	-
ENSMUSG00000113737	0.00577702	up	1.82758	112.229	130.366	156.427	96.6926	163.19	100.254	59.7667	97.0254	34.0833	148.452	164.421	195.258	169.479	162.265	129.536	205.491	187.794	0.00681114	0.537261	0.277871	-0.00681114	0.474957	-0.252669	-1.03661	-0.135763	-1.51745	0.301127	0.4228	0.721448	0.395493	0.600441	0.588789	1.17679	1.23788	BB123696		ENSMUSG00000113737		chr13		expressed sequence BB123696 [Source:MGI Symbol;Acc:MGI:2145475]	52757205	lincRNA		52729615	-
ENSMUSG00000058331	0.0082219	up	1.36823	85.75	60.0049	87.1912	57.4387	80.4191	126.096	103.36	105.36	90.2181	134.696	162.333	174	115.754	122.864	104.897	93.2279	67.5074	-0.0675435	-0.268267	-0.251475	-0.444305	-0.232096	0.392081	0.0675435	0.297021	0.20079	0.474728	0.718251	0.869039	0.159334	0.513038	0.598296	0.350434	0.075727	Zfp85	22746	ENSMUSG00000058331	GO:0003676|GO:0005575|GO:0005622|GO:0006355|GO:0046872	chr13	F7A6M1|Q7TMC9	zinc finger protein 85 [Source:MGI Symbol;Acc:MGI:107767]	67755228	protein_coding	ENSMUST00000091520|ENSMUST00000144183	67747800	-
ENSMUSG00000021608	0.0277457	up	1.26088	203	130.542	152	131	177	243.717	264.691	222.338	196.706	245	243.706	236.01	267.216	255	149	231	216.25	-0.0748067	-0.397443	-0.700192	-0.505368	-0.344492	0.092237	0.173637	0.123911	0.0748067	0.0872669	0.0538983	0.0582633	0.115746	0.315938	-0.1459	0.408958	0.504776	Lpcat1	210992	ENSMUSG00000021608	GO:0000139|GO:0005509|GO:0005783|GO:0005789|GO:0005794|GO:0005811|GO:0006629|GO:0006644|GO:0008152|GO:0008654|GO:0016020|GO:0016021|GO:0016740|GO:0016746|GO:0036151|GO:0043129|GO:0045732|GO:0046872|GO:0047159|GO:0047184|GO:0047191|GO:0047192|GO:0060041|GO:2001246	chr13	D6RE48|D6RFA8	lysophosphatidylcholine acyltransferase 1 [Source:MGI Symbol;Acc:MGI:2384812]	73516422	protein_coding	ENSMUST00000022099|ENSMUST00000123766|ENSMUST00000124627|ENSMUST00000133791|ENSMUST00000140431|ENSMUST00000147566|ENSMUST00000222881|ENSMUST00000223060	73467197	+
ENSMUSG00000109228	0.0490621	up	2.44696	33.25	9.44853	39.3529	42.1912	10	12	8.5	55	8.58823	2	58.6324	36.8529	34.9632	21.125	57.8309	17.7941	30.8382	1.53393	0.0330729	1.56907	2.07887	-0.271377	-0.0330732	-0.568274	2.32745	-0.223936	-2.63058	2.21732	1.59806	1.40044	0.941257	2.70749	0.92933	1.91366	Fam81b	238726	ENSMUSG00000109228	GO:0003674|GO:0005634|GO:0008150	chr13	A0A140LI28	family with sequence similarity 81, member B [Source:MGI Symbol;Acc:MGI:2685122]	76305072	protein_coding	ENSMUST00000208418|ENSMUST00000208586	76201708	-
ENSMUSG00000078302	0.0353537	up	1.34059	29.3333	17	26	14.25	24.5	21.5	29	23.25	13.5	30	25.6667	23.8333	28	37.2	17.8333	30.3333	35	0.356861	-0.115812	-0.025146	-0.483367	0.0251465	-0.188029	0.205986	0.0889916	-0.567668	0.280054	0.0292592	-0.0269966	0.0837741	0.76135	0.0139699	0.702576	1.10004	Foxd1	15229	ENSMUSG00000078302	GO:0000978|GO:0001077|GO:0001658|GO:0001822|GO:0003677|GO:0003700|GO:0005634|GO:0006351|GO:0006355|GO:0006366|GO:0007275|GO:0007411|GO:0008301|GO:0010628|GO:0030513|GO:0032275|GO:0043565|GO:0045892|GO:0045944|GO:0060678|GO:0072076|GO:0072210|GO:0072213|GO:0072267|GO:0072268|GO:0090184	chr13		forkhead box D1 [Source:MGI Symbol;Acc:MGI:1347463]	98359305	protein_coding	ENSMUST00000105098	98354242	+
ENSMUSG00000071203	0.03848	up	1.4076	18	20	15	7	23	19	14.5	30.5	16	20	21.6912	26	34.2	24	16	22	19	-0.0125642	0.453772	-0.483576	-1.17378	0.269118	-0.0312471	-0.458895	0.81569	0.0125637	0.0302105	0.121591	0.433653	0.707463	0.464201	0.192585	0.574294	0.553801	Naip5	17951	ENSMUSG00000071203	GO:0000166|GO:0005524|GO:0006915|GO:0043027|GO:0043066|GO:0043154	chr13	Q8CGT2	NLR family, apoptosis inhibitory protein 5 [Source:MGI Symbol;Acc:MGI:1298220]	100246323	protein_coding	ENSMUST00000049789	100211739	-
ENSMUSG00000021694	0.00652394	up	1.68283	418.286	248.611	483.252	174.257	374.952	313.227	196.218	423.777	144.927	332.076	442.583	443.769	441.074	358.788	529.67	433.986	564.538	0.439233	0.00296974	0.439541	-0.622688	0.209497	-0.0747347	-0.787182	0.525489	-0.894878	-0.00296974	0.385735	0.440254	0.309793	0.279605	1.15491	0.789744	1.36018	Ercc8	71991	ENSMUSG00000021694	GO:0000109|GO:0000209|GO:0004842|GO:0005634|GO:0005737|GO:0006281|GO:0006283|GO:0006289|GO:0006974|GO:0006979|GO:0009411|GO:0010165|GO:0010996|GO:0014070|GO:0016363|GO:0016567|GO:0031464|GO:0032403|GO:0043161|GO:0043204|GO:0043234|GO:0045739|GO:0051865|GO:0080008	chr13	D3YU16|D6RET0|D6RIM0|F6QML7|F6QPY9	excision repaiross-complementing rodent repair deficiency, complementation group 8 [Source:MGI Symbol;Acc:MGI:1919241]	108195364	protein_coding		108158731	+
ENSMUSG00000095930	0.0115552	up	1.25032	132	98.7059	153	93	117.162	172	138	99.5	123.588	133.5	170.676	138	149	149	129	119.632	164	0.0815916	-0.0234051	0.0866079	-0.222292	-0.162399	0.366776	0.0113354	-0.258737	0.181648	-0.0113349	0.317362	0.0614247	0.0503936	0.318093	0.423499	0.237013	0.883112	Nim1k	245269	ENSMUSG00000095930	GO:0000166|GO:0000287|GO:0004672|GO:0004674|GO:0005524|GO:0005634|GO:0005737|GO:0006468|GO:0016301|GO:0016310|GO:0016740|GO:0035556|GO:0046872	chr13		NIM1 serine/threonine protein kinase [Source:MGI Symbol;Acc:MGI:2442399]	119755882	protein_coding	ENSMUST00000178142|ENSMUST00000178973	119710094	-
ENSMUSG00000091818	0.000205	up	1.58216	30.4917	26.3333	28.4667	17.6667	28.3944	22.6595	34.1167	21.55	17.3333	44.4722	45.8678	43.6449	44.3662	40.622	36.3377	29.7421	32.7095	0.24094	0.343748	-0.0661788	-0.345094	0.0661788	-0.284043	0.268615	-0.192346	-0.378873	0.676201	0.695052	0.67404	0.576013	0.716515	0.869067	0.502382	0.830598	Rpl19-ps4		ENSMUSG00000091818		chr14		ribosomal protein L19, pseudogene 4 [Source:MGI Symbol;Acc:MGI:3646824]	13778441	processed_pseudogene		13777817	-
ENSMUSG00000021822	0.0363712	up	1.34346	735.721	456.931	930.769	594.887	560.721	834.191	920.656	1268.25	867.529	840.265	1557.31	1237.46	1136.04	1368.05	605.702	580.441	753.913	-0.0834961	-0.456344	0.0477924	-0.188687	-0.547326	0.00103855	0.105622	0.769555	0.349312	-0.00103855	0.863378	0.582362	0.337316	0.873127	0.0110273	-0.128152	0.440107	Plau	18792	ENSMUSG00000021822	GO:0001666|GO:0004252|GO:0005515|GO:0005576|GO:0005615|GO:0005925|GO:0006508|GO:0008233|GO:0008236|GO:0009986|GO:0010469|GO:0014909|GO:0014910|GO:0016301|GO:0016310|GO:0016787|GO:0030335|GO:0031639|GO:0033628|GO:0042127|GO:0042730|GO:0070062|GO:2000097	chr14	Q0VBA8	plasminogen activator, urokinase [Source:MGI Symbol;Acc:MGI:97611]	20843385	protein_coding	ENSMUST00000022368|ENSMUST00000224141	20836660	+
ENSMUSG00000021991	0.00565957	up	1.30815	37.3378	35.348	32.9853	41	44.5487	54.3583	66.4706	51.2394	41.7353	52.2434	64.4853	53.8333	63.5729	64.5294	46.8235	48.5134	45.14	-0.346012	-0.110685	-0.732802	-0.00967264	-0.16322	0.0991678	0.351682	0.178047	0.00967264	0.0293736	0.307366	0.0975547	0.215792	0.505036	0.355659	0.329085	0.416121	Cacna2d3	12294	ENSMUSG00000021991	GO:0005244|GO:0005262|GO:0006810|GO:0006811|GO:0006816|GO:0016020|GO:0016021|GO:0034765|GO:0046872|GO:0070588	chr14		calcium channel, voltage-dependent, alpha2/delta subunit 3 [Source:MGI Symbol;Acc:MGI:1338890]	29721864	protein_coding	ENSMUST00000022567|ENSMUST00000224128|ENSMUST00000224950|ENSMUST00000225668|ENSMUST00000225733|ENSMUST00000225863|ENSMUST00000225953|ENSMUST00000225985|ENSMUST00000226048	28904943	-
ENSMUSG00000002326	0.0462276	up	1.25334	65.5453	57.3192	65.8761	31.0997	83.1306	76.5828	57.6212	67.7295	72.6016	89.0822	111.055	79.9618	93.0409	74.2177	65.722	56.7949	60.9181	-0.117797	0.00306368	-0.318511	-0.992036	0.153136	0.010046	-0.438076	-0.0030632	0.224765	0.215621	0.507955	0.0847249	0.181604	0.123202	0.261161	-0.0271745	0.264946	Gmpr2	105446	ENSMUSG00000002326	GO:0003824|GO:0003920|GO:0006144|GO:0009117|GO:0016491|GO:0030224|GO:0046037|GO:0046038|GO:0046872|GO:0055114|GO:1902560	chr14		guanosine monophosphate reductase 2 [Source:MGI Symbol;Acc:MGI:1917903]	55679200	protein_coding	ENSMUST00000002397|ENSMUST00000226735|ENSMUST00000226787|ENSMUST00000227178|ENSMUST00000227696|ENSMUST00000227914	55671941	+
ENSMUSG00000046352	0.0245605	up	1.39794	105.897	61.3333	48	41	51.25	85	50	48	53	50	110	84	78	81.5	43	86	57.4412	1.09655	0.622968	-0.25298	-0.0710611	-0.022439	0.682741	-0.120495	0.022439	0.293009	-0.0953364	1.01644	0.678056	0.449465	0.780491	0.171374	1.09365	0.702411	Gjb2	14619	ENSMUSG00000046352	GO:0002931|GO:0005243|GO:0005515|GO:0005737|GO:0005829|GO:0005886|GO:0005921|GO:0005922|GO:0007154|GO:0007267|GO:0007565|GO:0007568|GO:0007605|GO:0016020|GO:0016021|GO:0016264|GO:0016328|GO:0030054|GO:0032355|GO:0032496|GO:0032526|GO:0032570|GO:0034599|GO:0042802|GO:0044297|GO:0044752|GO:0046677|GO:0046697|GO:0048471|GO:0048839|GO:0055085|GO:0071377|GO:0071549|GO:0097449|GO:1905867	chr14	Q3UJE9	gap junction protein, beta 2 [Source:MGI Symbol;Acc:MGI:95720]	57104702	protein_coding	ENSMUST00000055698	57098600	-
ENSMUSG00000033730	0.0100033	up	1.58123	68.7059	63	62.5	31	46	69.3382	79.8676	46.1176	39	43.7647	72	89	65.4853	70	143	74.6029	56	0.426115	0.615366	0.0815592	-0.5207	-0.22464	0.342647	0.508905	-0.0815592	-0.195793	-0.33378	0.358721	0.715189	0.150879	0.514763	1.8587	0.842265	0.61947	Egr3	13655	ENSMUSG00000033730	GO:0001228|GO:0001938|GO:0002042|GO:0003676|GO:0003677|GO:0005634|GO:0006351|GO:0006355|GO:0006366|GO:0007274|GO:0007422|GO:0033089|GO:0035767|GO:0035924|GO:0043066|GO:0043565|GO:0044344|GO:0045586|GO:0045944|GO:0046872	chr14	Q3ZB14	early growth response 3 [Source:MGI Symbol;Acc:MGI:1306780]	70082614	protein_coding	ENSMUST00000035908|ENSMUST00000223747|ENSMUST00000223809|ENSMUST00000225200	70077203	+
ENSMUSG00000022102	0.0350635	up	1.40839	24.8971	22	30.5859	20	52.3676	57.1176	43	44.0441	19.8689	39.6176	43	44.9412	41	41	57.6912	36.3382	42	-0.348401	-0.212539	-0.259489	-0.463025	0.652345	0.752875	0.305574	0.542015	-0.478815	0.212539	0.305005	0.419365	0.165276	0.432975	1.23905	0.494464	0.894376	Dok2	13449	ENSMUSG00000022102	GO:0000165|GO:0005057|GO:0005068|GO:0005158|GO:0005622|GO:0007169|GO:0007265	chr14	Q3TX09	docking protein 2 [Source:MGI Symbol;Acc:MGI:1332623]	70778495	protein_coding	ENSMUST00000022698|ENSMUST00000164691|ENSMUST00000165654|ENSMUST00000168355|ENSMUST00000169106|ENSMUST00000169599|ENSMUST00000171481|ENSMUST00000171864	70766036	+
ENSMUSG00000022206	0.0405306	down	-1.29986	259.728	260.866	321.5	392.811	420.5	518.396	537.926	407.993	461.277	393	280.153	371.311	331.72	381.757	206.684	311.5	150.265	-0.671066	-0.350426	-0.571226	0.127119	-0.0479164	0.229302	0.244953	0.0479164	0.352619	-0.182767	-0.696807	-0.239737	-0.524075	-0.0536842	-0.625568	-0.111484	-0.972199	Npr3	18162	ENSMUSG00000022206	GO:0001501|GO:0002158|GO:0005622|GO:0007193|GO:0007194|GO:0007200|GO:0008217|GO:0008528|GO:0016020|GO:0016021|GO:0016941|GO:0017046|GO:0030157|GO:0031404|GO:0033688|GO:0035810|GO:0042277|GO:0042562|GO:0042803|GO:0043234|GO:0048015|GO:0048662|GO:0051000|GO:0070062	chr15	Q7TMG7	natriuretic peptide receptor 3 [Source:MGI Symbol;Acc:MGI:97373]	11907287	protein_coding		11839896	-
ENSMUSG00000038879	0.000102	up	1.3765	76.9445	60.8454	58.3693	49.25	70.7302	56.5	64.8333	55.6167	56.451	80.0095	97.2333	98.4583	89.4417	80.9706	74.6667	69.1667	58.95	0.316618	0.292282	-0.289968	-0.125725	0.123171	-0.225635	-0.0648508	-0.0842414	0.0648513	0.263744	0.519295	0.588017	0.327775	0.451927	0.648339	0.460229	0.420654	Nipal2	223473	ENSMUSG00000038879	GO:0015095|GO:0015693|GO:0016020|GO:0016021|GO:1903830	chr15	A0A0R4J0G3	NIPA-like domain containing 2 [Source:MGI Symbol;Acc:MGI:1924488]	34679212	protein_coding	ENSMUST00000040791|ENSMUST00000227126|ENSMUST00000227222|ENSMUST00000227336|ENSMUST00000228073|ENSMUST00000228679	34572799	-
ENSMUSG00000022330	0.0470045	up	1.27122	99.7794	48	148	80.9412	62.8529	129.618	108.779	83	63	102.574	152.108	106.5	102.971	96.5441	86.6324	103.559	92.8971	0.08495	-0.656424	0.445756	-0.0155668	-0.653766	0.365713	0.0751553	-0.113239	-0.383388	0.0155663	0.558279	0.0946927	-0.0756035	0.0991235	0.256188	0.435938	0.470203	Osr2	107587	ENSMUSG00000022330	GO:0000122|GO:0000977|GO:0001228|GO:0001656|GO:0001823|GO:0002062|GO:0003676|GO:0005634|GO:0006366|GO:0008284|GO:0009790|GO:0010628|GO:0030154|GO:0030501|GO:0033687|GO:0035115|GO:0035116|GO:0036023|GO:0042474|GO:0042476|GO:0042733|GO:0043565|GO:0045893|GO:0045944|GO:0046872|GO:0048704|GO:0050679|GO:0060021|GO:0060272|GO:0060322|GO:0060349|GO:0061029|GO:0072498	chr15		odd-skipped related 2 [Source:MGI Symbol;Acc:MGI:1930813]	35303305	protein_coding	ENSMUST00000022952|ENSMUST00000226838|ENSMUST00000227655|ENSMUST00000228152|ENSMUST00000228684	35296098	+
ENSMUSG00000037362	0.0363317	up	1.50875	287	105	373	375	194	202	221	266.5	145.279	126	442	384	365	308	375	174.985	166.5	0.557386	-0.578942	0.727533	1.14458	-0.0795627	-0.0459948	0.0459952	0.517912	-0.229782	-0.739469	1.04543	0.893145	0.698259	0.720993	1.3183	0.140921	0.26022	Nov	18133	ENSMUSG00000037362	GO:0001525|GO:0001558|GO:0002062|GO:0005112|GO:0005178|GO:0005520|GO:0005576|GO:0005578|GO:0005615|GO:0005737|GO:0005921|GO:0007155|GO:0008083|GO:0008201|GO:0010468|GO:0010469|GO:0010761|GO:0010832|GO:0014909|GO:0030054|GO:0030308|GO:0030424|GO:0030425|GO:0031012|GO:0033627|GO:0035767|GO:0042347|GO:0043025|GO:0043231|GO:0044342|GO:0045747|GO:0046676|GO:0048659|GO:0050728|GO:0060326|GO:0060392|GO:…	chr15		nephroblastoma overexpressed gene [Source:MGI Symbol;Acc:MGI:109185]	54754039	protein_coding	ENSMUST00000050027	54745702	+
ENSMUSG00000045281	0.0458543	down	-1.33078	18	18	22	24	39	28	24	18	14	22	22	19	19	14	9	10	20	-0.230464	0.083869	-0.148935	0.385924	0.813058	0.31028	0.0501866	-0.163023	-0.397982	-0.0501862	-0.0759139	-0.236759	-0.358434	-0.531307	-0.855391	-0.78111	0.409901	Gpr20	239530	ENSMUSG00000045281	GO:0004871|GO:0004930|GO:0005886|GO:0005887|GO:0007165|GO:0007186|GO:0016020|GO:0016021|GO:0035025|GO:0043235|GO:0051482	chr15		G protein-coupled receptor 20 [Source:MGI Symbol;Acc:MGI:2441803]	73707505	protein_coding	ENSMUST00000064166	73694604	-
ENSMUSG00000022574	0.0108479	up	1.25948	143.088	133.794	162.824	108.662	230.9	142.286	150.572	148.897	130.757	187.969	229.603	202.564	226.029	140.574	163.897	134.691	170.773	-0.0325198	0.184923	-0.0540934	-0.228229	0.585888	-0.137314	-0.0933623	0.0923319	0.0325198	0.251839	0.51476	0.384654	0.421113	0.00362778	0.538439	0.177582	0.711017	Naprt	223646	ENSMUSG00000022574	GO:0004514|GO:0004516|GO:0005737|GO:0005829|GO:0006979|GO:0009435|GO:0016740|GO:0016874|GO:0019358|GO:0019363|GO:0070062	chr15		nicotinate phosphoribosyltransferase [Source:MGI Symbol;Acc:MGI:2442664]	75894481	protein_coding		75890964	-
ENSMUSG00000046761	0.0336822	down	-1.44555	24	44	22	34.5	52	17.5882	24	32.0735	24	29.4902	21.4394	16.0267	28.5964	20	15.5	15.5882	16.5	-0.191513	0.99729	-0.525021	0.533401	0.85201	-0.736622	-0.325899	0.294278	0.00354004	-0.00354004	-0.489238	-0.85837	-0.144685	-0.39282	-0.447205	-0.516738	-0.243719	Fam83h	105732	ENSMUSG00000046761	GO:0005737|GO:0005856|GO:0019901|GO:0030335|GO:0031214|GO:0044380|GO:0045095|GO:0045104|GO:1990254	chr15		family with sequence similarity 83, member H [Source:MGI Symbol;Acc:MGI:2145900]	76014336	protein_coding	ENSMUST00000060807|ENSMUST00000170153	76001093	-
ENSMUSG00000033006	0.0125411	up	1.42007	141	112	91.6228	51	131.515	124	142.25	148	97.2353	106.891	200.396	154	175	165	108	100.98	146.618	0.227233	0.20937	-0.602661	-1.03854	0.0548077	-0.0548072	0.10558	0.364577	-0.113857	-0.281546	0.599439	0.270172	0.332921	0.515732	0.217644	0.0429649	0.771959	Sox10	20665	ENSMUSG00000033006	GO:0000785|GO:0000978|GO:0000980|GO:0000981|GO:0001190|GO:0001701|GO:0001755|GO:0002052|GO:0003677|GO:0003682|GO:0003700|GO:0003705|GO:0005515|GO:0005634|GO:0005654|GO:0005737|GO:0005739|GO:0005741|GO:0006351|GO:0006355|GO:0006368|GO:0007422|GO:0008134|GO:0010626|GO:0010628|GO:0014003|GO:0014015|GO:0016020|GO:0022010|GO:0030154|GO:0030318|GO:0031315|GO:0031643|GO:0032808|GO:0035690|GO:0042802|GO:…	chr15		SRY (sex determining region Y)-box 10 [Source:MGI Symbol;Acc:MGI:98358]	79164490	protein_coding	ENSMUST00000040019	79154913	-
ENSMUSG00000022449	0.0395308	down	-1.4011	128.039	226.254	144.106	157.078	183.282	105.863	186.676	91.2059	66.5829	124.412	120.338	91.4325	117.734	85.0387	89.1471	77.7965	57.8971	0.018714	1.1544	-0.018714	0.514967	0.464238	-0.352359	0.428279	-0.403229	-0.729592	-0.131975	-0.205738	-0.551387	-0.30831	-0.509951	-0.128536	-0.402741	-0.637945	Adamts20	223838	ENSMUSG00000022449	GO:0004175|GO:0004222|GO:0005576|GO:0005578|GO:0005615|GO:0006508|GO:0008233|GO:0008237|GO:0008270|GO:0009967|GO:0016787|GO:0030198|GO:0043066|GO:0045636|GO:0046872|GO:0048070	chr15		a disintegrin-like and metallopeptidase (reprolysin type) with thrombospondin type 1 motif, 20 [Source:MGI Symbol;Acc:MGI:2660628]	94465418	protein_coding	ENSMUST00000035342|ENSMUST00000128797|ENSMUST00000129195|ENSMUST00000155907	94270163	-
ENSMUSG00000022462	0.0445125	down	-1.32394	3152.53	3958.54	7555.76	5499.75	3918.73	4329.18	3800.52	3662.92	3012.31	2819.57	3336.12	4900.05	3522.48	3093.98	1859.04	2247.47	1907.13	-0.262921	0.379869	0.790167	0.741285	-0.0210028	0.0979748	-0.127622	0.0210028	-0.133512	-0.533184	-0.316216	0.289065	-0.308813	-0.228244	-0.649802	-0.453781	-0.499666	Slc38a2	67760	ENSMUSG00000022462	GO:0003333|GO:0005886|GO:0005887|GO:0005903|GO:0006810|GO:0006811|GO:0006814|GO:0006865|GO:0007565|GO:0015171|GO:0015293|GO:0016020|GO:0016021|GO:0021987|GO:0030424|GO:0030425|GO:0031460|GO:0032328|GO:0034198|GO:0042383|GO:0043025|GO:0055085|GO:0071260	chr15		solute carrier family 38, member 2 [Source:MGI Symbol;Acc:MGI:1915010]	96699698	protein_coding	ENSMUST00000023099	96687394	-
ENSMUSG00000022996	0.0153556	up	1.91092	44	12	50	20	14	46	46	44	17.8333	23.2	62.5	62	23.3382	58.5	74	38	51	0.503204	-1.05693	0.479651	-0.432948	-1.22083	0.47065	0.432948	0.570646	-0.60467	-0.529402	0.874601	0.913672	-0.617576	0.975865	1.6283	0.589052	1.20456	Wnt10b	22410	ENSMUSG00000022996	GO:0000086|GO:0000122|GO:0002062|GO:0005102|GO:0005109|GO:0005576|GO:0005578|GO:0005615|GO:0006357|GO:0006629|GO:0007050|GO:0007165|GO:0007224|GO:0007267|GO:0007275|GO:0008284|GO:0009887|GO:0010971|GO:0014835|GO:0016055|GO:0030182|GO:0030501|GO:0030858|GO:0032434|GO:0043065|GO:0043403|GO:0045165|GO:0045598|GO:0045599|GO:0045669|GO:0045778|GO:0045899|GO:0045944|GO:0048641|GO:0048741|GO:0050680|GO:…	chr15	Q1RME7	wingless-type MMTV integration site family, member 10B [Source:MGI Symbol;Acc:MGI:108061]	98778150	protein_coding	ENSMUST00000023732|ENSMUST00000166022|ENSMUST00000226610|ENSMUST00000226655|ENSMUST00000226846|ENSMUST00000228546|ENSMUST00000228594	98770712	-
ENSMUSG00000000552	0.0265113	up	1.30154	360.411	222.529	440.681	277.153	319.355	365.464	350.787	386.299	188.245	232.539	381.134	423.839	374.743	371.132	418.044	259.562	388.511	0.175525	-0.205795	0.257636	-0.00208759	-0.0709152	0.0989237	0.00208855	0.343039	-0.566455	-0.565878	0.121221	0.325099	0.0258074	0.279541	0.764608	-0.00069	0.772197	Zfp385a	29813	ENSMUSG00000000552	GO:0000790|GO:0002039|GO:0003676|GO:0003723|GO:0003730|GO:0005634|GO:0005730|GO:0005737|GO:0006351|GO:0006355|GO:0006417|GO:0006915|GO:0006974|GO:0007049|GO:0007599|GO:0007611|GO:0007626|GO:0008270|GO:0008298|GO:0010609|GO:0030220|GO:0030425|GO:0035855|GO:0042995|GO:0043025|GO:0045600|GO:0046872|GO:0070889|GO:0072332|GO:1902164|GO:1902166|GO:2000765	chr15		zinc finger protein 385A [Source:MGI Symbol;Acc:MGI:1352495]	103340086	protein_coding	ENSMUST00000168828	103313895	-
ENSMUSG00000022759	0.0228103	up	1.36422	88.601	66.9706	125.247	68.4955	63.8263	44.2905	86.6497	91.6929	56.5436	52.6765	129.796	89.5929	93.0465	87.5887	81.2581	83.7353	79.5294	0.168239	0.0787764	0.459642	-0.00172472	-0.376888	-0.928773	0.00172424	0.285167	-0.284667	-0.691154	0.584128	0.100003	0.0328956	0.213387	0.418501	0.384103	0.500766	Lrrc74b	74685	ENSMUSG00000022759	GO:0003674|GO:0005575|GO:0008150	chr16		leucine rich repeat containing 74B [Source:MGI Symbol;Acc:MGI:1921935]	17561247	protein_coding	ENSMUST00000023442|ENSMUST00000065125|ENSMUST00000100123|ENSMUST00000138839	17544465	-
ENSMUSG00000045625	0.0151614	up	2.03336	21	10.8529	10.2353	15	9	9	17.7353	13.7941	9.16176	2	23.9559	25.7059	23.2794	17	16.6618	16.25	16	0.819805	0.181835	-0.42501	0.535729	-0.474543	-0.499273	0.441652	0.28091	-0.181835	-2.68174	0.874839	1.02722	0.762497	0.576677	0.861031	0.747207	0.91585	Pigz	239827	ENSMUSG00000045625	GO:0000026|GO:0000030|GO:0005783|GO:0005789|GO:0006506|GO:0016020|GO:0016021|GO:0016740|GO:0016757|GO:0097502	chr16		phosphatidylinositol glycan anchor biosynthesis, class Z [Source:MGI Symbol;Acc:MGI:2443822]	31946046	protein_coding		31933851	+
ENSMUSG00000022797	0.0438747	down	-1.36822	2058.37	2237.52	2709.49	3380.54	2629.58	3414.01	2190.93	2917.45	4309.4	3423.18	1219.25	2697.68	2354.63	2059	1688.97	1863.18	2121.25	-0.502693	-0.067956	-0.314148	0.414414	-0.221315	0.130588	-0.547038	0.067956	0.758348	0.121915	-1.39316	-0.196773	-0.514666	-0.440521	-0.412974	-0.349077	0.0290842	Tfrc	22042	ENSMUSG00000022797	GO:0003723|GO:0003725|GO:0004998|GO:0005381|GO:0005515|GO:0005576|GO:0005615|GO:0005768|GO:0005769|GO:0005886|GO:0005887|GO:0005905|GO:0006879|GO:0006897|GO:0006898|GO:0009897|GO:0009986|GO:0010008|GO:0016020|GO:0016021|GO:0016323|GO:0030316|GO:0030890|GO:0031410|GO:0031623|GO:0031668|GO:0033570|GO:0033572|GO:0034755|GO:0035690|GO:0042102|GO:0042470|GO:0042802|GO:0042803|GO:0045780|GO:0045830|GO:…	chr16	D3YZB9|Q542D9|Q8C872	transferrin receptor [Source:MGI Symbol;Acc:MGI:98822]	32632794	protein_coding	ENSMUST00000023486|ENSMUST00000120680|ENSMUST00000124243|ENSMUST00000128285|ENSMUST00000137901|ENSMUST00000155929	32608920	+
ENSMUSG00000022901	0.0212185	up	1.67589	18	15	48.5	26.8846	36	20.3676	34	44.7941	24	10	48.2059	31	69.7353	40	38	24.3235	36.2692	-0.695113	-0.643814	0.526897	0.0850224	0.232933	-0.613516	0.0880384	0.687641	-0.0850224	-1.65234	0.591144	0.00486183	1.05281	0.518618	0.757964	0.0365949	0.803999	Cd86	12524	ENSMUSG00000022901	GO:0002224|GO:0002250|GO:0002376|GO:0005886|GO:0009897|GO:0009986|GO:0016020|GO:0016021|GO:0034138|GO:0042102|GO:0042113|GO:0043231|GO:0051607|GO:0070062|GO:0071222	chr16	D3Z363|Q549Q9	CD86 antigen [Source:MGI Symbol;Acc:MGI:101773]	36666081	protein_coding	ENSMUST00000089620|ENSMUST00000135280|ENSMUST00000145506|ENSMUST00000154485	36603869	-
ENSMUSG00000022829	0.000904	up	1.51972	21.0833	20.0833	16.8647	15.9262	30.2083	24.3716	14.25	17.3333	11.8333	23.6667	30.8333	28.8012	35.75	29.2833	22.1429	24.5	19.8095	0.101675	0.345904	-0.428398	-0.101676	0.548564	0.214086	-0.597852	-0.113438	-0.536519	0.159201	0.515107	0.467404	0.657543	0.63738	0.547487	0.615706	0.500129	Stxbp5l	207227	ENSMUSG00000022829	GO:0005096|GO:0005737|GO:0005886|GO:0006810|GO:0006887|GO:0015031|GO:0016020|GO:0016021|GO:0016192|GO:0017137|GO:0017157|GO:0019905|GO:0042593|GO:0043547|GO:0046676|GO:0050714	chr16		syntaxin binding protein 5-like [Source:MGI Symbol;Acc:MGI:2443815]	37384962	protein_coding	ENSMUST00000023526|ENSMUST00000114775|ENSMUST00000114780|ENSMUST00000114781|ENSMUST00000114782|ENSMUST00000114787|ENSMUST00000123629|ENSMUST00000149790|ENSMUST00000149984|ENSMUST00000151910	37114942	-
ENSMUSG00000022790	0.0276389	down	-1.44854	30.6667	21.3333	68.2696	28	34.6667	41	45	19.6667	35	34.9	16.6667	32.799	28.6667	31.1667	15.4	12.3333	25	-0.091125	-0.300354	0.85547	-0.021018	0.0137978	0.231142	0.327742	-0.664602	0.294611	-0.0137978	-1.10579	-0.0784407	-0.394394	-0.00606489	-0.709792	-1.10788	0.102494	Igsf11	207683	ENSMUSG00000022790	GO:0005886|GO:0007155|GO:0016020|GO:0016021|GO:0040008|GO:0070062	chr16	D3Z6S7	immunoglobulin superfamily, member 11 [Source:MGI Symbol;Acc:MGI:2388477]	39027159	protein_coding	ENSMUST00000023478|ENSMUST00000114706|ENSMUST00000209958|ENSMUST00000210186|ENSMUST00000210471	38892671	+
ENSMUSG00000087141	0.0332797	up	1.59249	10	6	24	12	21.0147	39.9853	36.5	24.3529	18	17	43	29.5	26	32	21.8382	20	23	-1.02125	-1.44388	0.0338097	-0.556861	-0.0218024	0.881537	0.712263	0.33029	0.0218024	-0.364941	0.948133	0.455171	0.151292	0.718552	0.480683	0.276104	0.668749	Plcxd2	433022	ENSMUSG00000087141	GO:0003674|GO:0004871|GO:0005575|GO:0005634|GO:0006629|GO:0007165|GO:0008081|GO:0008150|GO:0016042|GO:0016787	chr16		phosphatidylinositol-specific phospholipase C, X domain containing 2 [Source:MGI Symbol;Acc:MGI:3647874]	46010218	protein_coding	ENSMUST00000130481	45959263	-
ENSMUSG00000022636	0.0304276	up	1.36949	42	11.2	27	24	27.3333	25.5	30.0147	20	14	23.5	42	34.6029	49.5	22	23.75	27	19	0.830993	-0.761565	-0.0144148	0.224989	0.13931	0.0144153	0.211886	-0.171955	-0.558917	-0.115964	0.696036	0.467201	0.86206	-0.0401659	0.383605	0.490914	0.174965	Alcam	11658	ENSMUSG00000022636	GO:0001772|GO:0002250|GO:0002376|GO:0005515|GO:0005886|GO:0005887|GO:0005925|GO:0007155|GO:0007157|GO:0007411|GO:0008045|GO:0009897|GO:0016020|GO:0016021|GO:0030424|GO:0030425|GO:0031226|GO:0031290|GO:0042101|GO:0042802|GO:0042995|GO:0043025|GO:0048846|GO:0070062|GO:1990138	chr16	E9Q3Q6|E9Q4G8|F6QH25|Q54AJ5|Q5MPX5	activated leukocyte cell adhesion molecule [Source:MGI Symbol;Acc:MGI:1313266]	52454074	protein_coding	ENSMUST00000023312|ENSMUST00000163788|ENSMUST00000164728|ENSMUST00000164888|ENSMUST00000167115|ENSMUST00000168071|ENSMUST00000170035	52248996	-
ENSMUSG00000095928	0.0322663	down	-1.34625	43	38.2	73	49	83	56	76	31.5	40.25	66	45	34	56	44.25	18.5	38	34	-0.337101	-0.193532	0.218482	0.0526957	0.539719	-0.0526962	0.350175	-0.718644	-0.237396	0.1718	-0.406468	-0.7602	-0.161983	-0.234033	-1.17884	-0.218086	-0.187541	Olfr204	258994	ENSMUSG00000095928	GO:0004871|GO:0004930|GO:0004984|GO:0005549|GO:0005886|GO:0007165|GO:0007186|GO:0007608|GO:0016020|GO:0016021|GO:0050896|GO:0050911	chr16	E9Q8M0	olfactory receptor 204 [Source:MGI Symbol;Acc:MGI:3030038]	59318248	protein_coding	ENSMUST00000072517|ENSMUST00000216261	59310206	-
ENSMUSG00000022951	0.0251987	down	-1.41192	2259.82	5760.08	3218.83	3384.53	2601.09	5132.16	2804	3813.78	2666.24	2929.21	2865.85	2387.38	2446.07	2544.63	1623.41	1936.32	1807.97	-0.368006	1.29621	-0.0656509	0.416096	-0.23705	0.71867	-0.191111	0.454452	0.06565	-0.102929	-0.160203	-0.373081	-0.459716	-0.135026	-0.470108	-0.293539	-0.201477	Rcan1	54720	ENSMUSG00000022951	GO:0002931|GO:0003676|GO:0005515|GO:0005622|GO:0005634|GO:0005737|GO:0006979|GO:0007614|GO:0008597|GO:0019722|GO:0031987|GO:0033173|GO:0042802|GO:0043666|GO:0048741|GO:0070884	chr16	Q542V6|Q7TNY3	regulator of calcineurin 1 [Source:MGI Symbol;Acc:MGI:1890564]	92466146	protein_coding	ENSMUST00000023672|ENSMUST00000060005	92391953	-
ENSMUSG00000023868	0.0202996	down	-1.34694	87.3382	118.147	141.618	93	160	118.75	97.0794	97	102	161.176	129.147	107.721	87.5	103	76.5882	49	43.3	-0.382747	0.367485	0.106592	-0.0907779	0.418685	-0.03619	-0.364581	-0.163934	0.03619	0.391981	0.0466266	-0.164435	-0.586049	-0.0830603	-0.197164	-0.919227	-0.906631	Pde10a	23984	ENSMUSG00000023868	GO:0000166|GO:0003824|GO:0004112|GO:0004114|GO:0004118|GO:0005737|GO:0006198|GO:0007165|GO:0008081|GO:0008144|GO:0008152|GO:0010738|GO:0016020|GO:0016787|GO:0030552|GO:0030553|GO:0043025|GO:0043204|GO:0043949|GO:0046069|GO:0046872|GO:0047555	chr17	D3YZR4|F2Z3Z4|F8WHK3|S4R197	phosphodiesterase 10A [Source:MGI Symbol;Acc:MGI:1345143]	8986648	protein_coding	ENSMUST00000024647|ENSMUST00000089085|ENSMUST00000115708|ENSMUST00000115715|ENSMUST00000115717|ENSMUST00000115720|ENSMUST00000115722|ENSMUST00000115724|ENSMUST00000136160|ENSMUST00000141877|ENSMUST00000149440	8525372	+
ENSMUSG00000023827	0.0400723	up	1.26144	82	65	100	81.1765	51.2647	110.294	72	95	61.3529	91	146	115.676	95	83	69.5147	71.6912	90.5147	-0.0205073	-0.041358	0.0578194	0.166282	-0.77012	0.310468	-0.342521	0.259238	-0.243946	0.0205073	0.676809	0.391595	-0.0141759	0.0587077	0.116261	0.0830164	0.610383	Agpat4	68262	ENSMUSG00000023827	GO:0003841|GO:0006629|GO:0008152|GO:0008654|GO:0016020|GO:0016021|GO:0016024|GO:0016740|GO:0016746	chr17	E9Q2T9|E9Q2W7|E9Q6S5	1-acylglycerol-3-phosphate O-acyltransferase 4 (lysophosphatidic acid acyltransferase, delta) [Source:MGI Symbol;Acc:MGI:1915512]	12219645	protein_coding	ENSMUST00000024594|ENSMUST00000164143|ENSMUST00000167792|ENSMUST00000167905|ENSMUST00000170858|ENSMUST00000172259	12118704	+
ENSMUSG00000023828	0.0162714	down	-1.82116	38	20	39.2206	80.9853	27	52.5	54	60.9118	26	50	12.1143	35	18	36.5	14	16	31	-0.143351	-0.755017	-0.305717	1.14966	-0.708345	0.226282	0.229223	0.604812	-0.495786	0.14335	-1.9276	-0.346292	-1.42733	-0.139726	-1.20885	-1.09393	0.0512805	Slc22a3	20519	ENSMUSG00000023828	GO:0005215|GO:0005329|GO:0005887|GO:0006810|GO:0006811|GO:0008514|GO:0015101|GO:0015651|GO:0015695|GO:0015697|GO:0015711|GO:0015844|GO:0015872|GO:0016020|GO:0016021|GO:0019534|GO:0022857|GO:0032098|GO:0051608|GO:0051615|GO:0055085|GO:0072488|GO:1901998	chr17	Q547K2	solute carrier family 22 (organic cation transporter), member 3 [Source:MGI Symbol;Acc:MGI:1333817]	12507704	protein_coding	ENSMUST00000024595	12419972	-
ENSMUSG00000048826	0.0364567	up	1.68555	117.883	42.7333	140.759	45.5	35.4409	116.702	145.95	141.25	87.5	58.579	138.974	164.956	72.3214	193.472	155.867	115.176	105.833	0.173081	-0.976511	0.22097	-0.998989	-1.63275	0.0618706	0.346809	0.501414	-0.0618706	-0.945051	0.275578	0.573509	-0.737755	0.949576	0.951108	0.43692	0.505878	Dact2	240025	ENSMUSG00000048826	GO:0002244|GO:0003382|GO:0005080|GO:0005515|GO:0005739|GO:0007162|GO:0007275|GO:0008013|GO:0008134|GO:0043588|GO:0051018|GO:0070097|GO:0072061|GO:1900108	chr17		dishevelled-binding antagonist of beta-catenin 2 [Source:MGI Symbol;Acc:MGI:1920347]	14203831	protein_coding	ENSMUST00000053218	14195231	-
ENSMUSG00000023905	0.0157731	down	-1.73742	696.824	2019.75	999.673	1173.68	499.059	924.882	648.912	838.415	570.819	672.676	648.455	664.103	541.936	682.721	338.037	241.309	276.382	-0.155895	1.69375	0.156791	0.797626	-0.709434	0.155896	-0.393053	0.178418	-0.248604	-0.316004	-0.394638	-0.309578	-0.724538	-0.123666	-0.824434	-1.38846	-1.00166	Tnfrsf12a	27279	ENSMUSG00000023905	GO:0001525|GO:0001726|GO:0005515|GO:0005886|GO:0006915|GO:0006931|GO:0007155|GO:0007275|GO:0009986|GO:0016020|GO:0016021|GO:0030154|GO:0043065|GO:0045765|GO:0045773|GO:0061041|GO:0097191|GO:2001238	chr17	E9PZT5	tumor necrosis factor receptor superfamily, member 12a [Source:MGI Symbol;Acc:MGI:1351484]	23677449	protein_coding		23675447	-
ENSMUSG00000024173	0.00036	up	1.83143	8.86585	8	12	8	20	8	10	12	5	11	18	18	24	16	14	11	17.7885	-0.109583	0.0564909	0.119143	-0.0564911	0.992131	-0.354528	-0.0703006	0.394562	-0.740861	0.092361	0.777127	0.827785	1.12115	0.803885	0.924586	0.498941	1.38339	Tpsab1		ENSMUSG00000024173	GO:0004252|GO:0006508|GO:0008233|GO:0008236|GO:0016787	chr17	E9PY32	tryptase alpha/beta 1 [Source:MGI Symbol;Acc:MGI:96943]	25345562	protein_coding	ENSMUST00000146856|ENSMUST00000153118	25343245	-
ENSMUSG00000024014	0.0122983	up	1.59696	1414.91	716.076	2225.15	541.181	1350.75	1747.67	1146.6	1402.12	488.253	1365.47	1987.84	1944.9	2593.4	1612.64	1608.81	1605.14	867.583	0.149718	-0.518472	0.594938	-1.03545	0.0108166	0.357759	-0.288019	0.204059	-1.19024	-0.0108175	0.505253	0.524412	0.817882	0.400166	0.710077	0.629059	-0.0675535	Pim1	18712	ENSMUSG00000024014	GO:0000166|GO:0004672|GO:0004674|GO:0005524|GO:0005634|GO:0005730|GO:0005737|GO:0005829|GO:0006468|GO:0008134|GO:0008283|GO:0030145|GO:0030212|GO:0043024|GO:0043066|GO:0043433|GO:0046777|GO:0060045|GO:0070561|GO:1905062	chr17	Q8CFN8	proviral integration site 1 [Source:MGI Symbol;Acc:MGI:97584]	29496111	protein_coding	ENSMUST00000024811	29490812	+
ENSMUSG00000090877	0.0372121	down	-2.54674	299.583	1007.87	1079.83	4336.7	161.75	252.289	251.789	426.334	303.833	228.333	193.917	267.833	153.485	145.206	186.5	113.833	160	-0.107687	1.95693	1.53411	3.94923	-1.06883	-0.452251	-0.492815	0.46878	0.107688	-0.608732	-0.870164	-0.353606	-1.27851	-1.09082	-0.416395	-1.20637	-0.524209	Hspa1b	15511	ENSMUSG00000090877	GO:0000166|GO:0002199|GO:0005515|GO:0005524|GO:0005622|GO:0005737|GO:0005739|GO:0005759|GO:0005813|GO:0005815|GO:0005856|GO:0007339|GO:0009408|GO:0042026|GO:0043066|GO:0043154|GO:0044297|GO:0090063|GO:1901673	chr17		heat shock protein 1B [Source:MGI Symbol;Acc:MGI:99517]	34959238	protein_coding	ENSMUST00000172753	34956436	-
ENSMUSG00000049561	0.00613545	up	1.35817	16	12.8333	21.0833	16.0769	25.75	14.8111	20.5	16.5833	17.5	23.9242	24.1667	21.8333	20	23.9583	26.0333	25	20.5	-0.199162	-0.203005	-0.00910854	0.00910854	0.415383	-0.40724	0.024003	-0.0800586	0.125174	0.272011	0.260828	0.165001	-0.0832062	0.445021	0.8782	0.742045	0.646752	Olfr95	258506	ENSMUSG00000049561	GO:0004871|GO:0004930|GO:0004984|GO:0005886|GO:0007165|GO:0007186|GO:0007608|GO:0016020|GO:0016021|GO:0050896|GO:0050911	chr17	Q8VFE2	olfactory receptor 95 [Source:MGI Symbol;Acc:MGI:2177478]	37213118	protein_coding	ENSMUST00000060728|ENSMUST00000216318	37207950	-
ENSMUSG00000024206	0.0102438	up	1.38843	115.735	60	190.441	93	79.9706	88.1471	108.162	116.868	92	89.3382	164.603	178.206	135.632	102	134.765	94	111.721	0.184047	-0.449414	0.694586	0.0698724	-0.421195	-0.305483	-0.0479774	0.265535	0.047977	-0.29866	0.557252	0.722466	0.206947	0.0635152	0.778735	0.181303	0.621476	Rfx2	19725	ENSMUSG00000024206	GO:0000977|GO:0000978|GO:0001228|GO:0001675|GO:0003677|GO:0003700|GO:0005634|GO:0005737|GO:0006351|GO:0006355|GO:0006357|GO:0006366|GO:0007283|GO:0007286|GO:0030030|GO:0030154|GO:0045944|GO:0060271|GO:1990830	chr17		regulatory factor X, 2 (influences HLA class II expression) [Source:MGI Symbol;Acc:MGI:106583]	56831008	protein_coding	ENSMUST00000002444|ENSMUST00000086801	56775897	-
ENSMUSG00000004730	0.0350625	up	1.38198	96.6912	62	116.935	56	93	98	123	156	52	53.7812	153.221	120	127	107	83	79	115	0.102698	-0.224084	0.168978	-0.483908	-0.0254102	0.0254102	0.315514	0.860229	-0.597122	-0.852811	0.631896	0.329979	0.290098	0.31058	0.257499	0.108518	0.841239	Adgre1	13733	ENSMUSG00000004730	GO:0002250|GO:0002376|GO:0004871|GO:0004888|GO:0004930|GO:0005509|GO:0005886|GO:0007165|GO:0007166|GO:0007186|GO:0009897|GO:0016020|GO:0016021|GO:0071944	chr17	Q3U9R0	adhesion G protein-coupled receptor E1 [Source:MGI Symbol;Acc:MGI:106912]	57483529	protein_coding	ENSMUST00000004850|ENSMUST00000086763	57358686	+
ENSMUSG00000024053	0.0395854	up	1.40945	267	154.5	349	233	185	313.324	268	306	130.559	119.515	346.412	339.088	225	286	352	265	232	0.0644965	-0.410403	0.242907	0.0693378	-0.536773	0.198625	-0.0644965	0.32863	-0.772591	-1.20438	0.305188	0.325021	-0.388391	0.225399	0.838306	0.351001	0.350144	Emilin2	246707	ENSMUSG00000024053	GO:0005576|GO:0005578|GO:0005581|GO:0005615|GO:0007155|GO:0031012	chr17	Q3U1J9	elastin microfibril interfacer 2 [Source:MGI Symbol;Acc:MGI:2389136]	71310965	protein_coding	ENSMUST00000024849	71252176	-
ENSMUSG00000024109	0.0103004	up	1.54901	65.4083	39.7	50.9	25.1667	42.4755	45.15	27.0833	42.3333	22.75	75.8278	75.3667	64.9333	54.4262	77.8417	61.7611	40.2667	48.0833	0.60061	0.194608	0.0308237	-0.575999	-0.0941887	-0.0308237	-0.805846	0.0403709	-0.727945	0.704634	0.670106	0.505798	0.129464	0.913405	0.892908	0.198073	0.645035	Nrxn1	18189	ENSMUSG00000024109	GO:0001525|GO:0004888|GO:0005105|GO:0005246|GO:0005509|GO:0005515|GO:0005783|GO:0005886|GO:0006904|GO:0007155|GO:0007157|GO:0007158|GO:0007165|GO:0007268|GO:0007269|GO:0007416|GO:0007612|GO:0009986|GO:0010628|GO:0010629|GO:0010739|GO:0016020|GO:0016021|GO:0016339|GO:0021707|GO:0030054|GO:0030139|GO:0030534|GO:0031175|GO:0031965|GO:0031982|GO:0033130|GO:0033138|GO:0035176|GO:0035418|GO:0042297|GO:…	chr17	A0A0G2JE40|A0A0G2JE65|A0A0G2JES8|A0A0H2UH29|A0A140LI71|E0CY11|E0CZA5|G3UWQ9|H3BK41|H3BK93	neurexin I [Source:MGI Symbol;Acc:MGI:1096391]	91093071	protein_coding	ENSMUST00000054059|ENSMUST00000072671|ENSMUST00000159419|ENSMUST00000159778|ENSMUST00000160467|ENSMUST00000160800|ENSMUST00000160844|ENSMUST00000161102|ENSMUST00000161402|ENSMUST00000161637|ENSMUST00000162002|ENSMUST00000162227|ENSMUST00000172466|ENSMUST00000173222|ENSMUST00000173917|ENSMUST00000174331|ENSMUST00000174337|ENSMUST00000176118|ENSMUST00000176918|ENSMUST00000177342|ENSMUST00000196269|…	90033631	-
ENSMUSG00000024621	0.0300731	up	1.31777	644.218	354.705	746.092	481.349	495.926	775.978	722.507	922.814	340.853	419.794	819.14	840.944	820.121	718.695	575.75	507.574	621.083	0.109557	-0.437039	0.113385	-0.109557	-0.339821	0.281338	0.140634	0.695489	-0.61379	-0.617538	0.321162	0.40972	0.251872	0.329115	0.322524	0.0629768	0.545157	Csf1r	12978	ENSMUSG00000024621	GO:0000166|GO:0001934|GO:0002376|GO:0004672|GO:0004713|GO:0004714|GO:0005011|GO:0005515|GO:0005524|GO:0005654|GO:0005886|GO:0006468|GO:0006954|GO:0007169|GO:0007411|GO:0008283|GO:0008284|GO:0008285|GO:0008360|GO:0009986|GO:0016020|GO:0016021|GO:0016301|GO:0016310|GO:0016740|GO:0018108|GO:0019221|GO:0019903|GO:0019955|GO:0021772|GO:0021879|GO:0030097|GO:0030316|GO:0030335|GO:0031529|GO:0036006|GO:…	chr18	Q0P635	colony stimulating factor 1 receptor [Source:MGI Symbol;Acc:MGI:1339758]	61132149	protein_coding	ENSMUST00000025523|ENSMUST00000115268	61105572	+
ENSMUSG00000091957	0.0176977	down	-1.31683	184	200	236	200	205	224	229.469	171	173	233	169.5	189.25	213	174.25	158	125	57	-0.167656	0.266971	-0.0165524	0.153989	-0.0836926	0.0194511	0.0165524	-0.205924	-0.0615373	0.0637398	-0.421033	-0.211366	-0.162481	-0.184476	-0.0123634	-0.428082	-1.36997	Rps2-ps10		ENSMUSG00000091957		chr18		ribosomal protein S2, pseudogene 10 [Source:MGI Symbol;Acc:MGI:3645604]	61259972	transcribed_processed_pseudogene		61259008	-
ENSMUSG00000039982	0.0499044	up	1.2851	249.956	119.397	220.296	142	139.5	198	280.25	207	173.5	161.956	329.059	192.839	176.294	243.985	203	192	232	0.411533	-0.34004	0.0213256	-0.202899	-0.50183	-0.0213256	0.442187	0.206932	0.0798478	-0.323768	0.673248	-0.0470409	-0.298129	0.438381	0.486413	0.328317	0.792347	Dtx4	207521	ENSMUSG00000039982	GO:0005575|GO:0005737|GO:0007219|GO:0008150|GO:0008270|GO:0016567|GO:0016740|GO:0046872	chr19		deltex 4, E3 ubiquitin ligase [Source:MGI Symbol;Acc:MGI:2672905]	12501996	protein_coding	ENSMUST00000045521	12466341	-
ENSMUSG00000024694	0.00955217	up	2.26604	98.053	64.8448	54.8941	33.2762	167.89	130.844	26.2274	42.6973	17.8528	97.7574	169.019	212.296	123.201	142.19	79.3369	141.202	66.208	0.663563	0.381326	-0.381326	-0.694157	1.36749	0.983092	-1.37331	-0.468414	-1.5988	0.549979	1.31416	1.69371	0.786972	1.26148	0.733068	1.48705	0.585369	Keg1	64697	ENSMUSG00000024694	GO:0005737|GO:0005739|GO:0005813|GO:0005815|GO:0005856|GO:0005874|GO:0016740|GO:0016746|GO:0047961	chr19	D3Z1F5|D3Z4V9	kidney expressed gene 1 [Source:MGI Symbol;Acc:MGI:1928492]	12719902	protein_coding	ENSMUST00000025598|ENSMUST00000123407|ENSMUST00000128987|ENSMUST00000138545|ENSMUST00000147335|ENSMUST00000152017|ENSMUST00000154822	12695786	+
ENSMUSG00000024697	0.0193127	down	-1.35537	68	53	72	57	72	63	62	57	41	65.6912	39	49.8382	32	82	41	35	29.3824	0.142289	0.0970802	0.0167742	0.0890679	0.152797	-0.064579	-0.125364	-0.0448422	-0.392569	-0.0167742	-0.794728	-0.390289	-1.15115	0.474106	-0.212548	-0.518539	-0.579933	Gna14	14675	ENSMUSG00000024697	GO:0000166|GO:0001664|GO:0003924|GO:0004871|GO:0005525|GO:0005834|GO:0007165|GO:0007186|GO:0007188|GO:0019001|GO:0031683|GO:0046872|GO:0060158|GO:0070062	chr19		guanine nucleotide binding protein, alpha 14 [Source:MGI Symbol;Acc:MGI:95769]	16610818	protein_coding	ENSMUST00000025602	16435667	+
ENSMUSG00000038843	0.0489101	up	1.48212	24.5	16.625	32	21	11	24.5	15	24	6	26	30	32	28.5	36	16.5	24	17	0.060092	-0.185002	0.237405	0.0390511	-1.16714	-0.0365934	-0.782114	0.0977859	-1.7746	0.0365939	0.217317	0.361085	0.0723004	0.677035	-0.135149	0.327696	0.0212073	Gcnt1	14537	ENSMUSG00000038843	GO:0000139|GO:0003829|GO:0005615|GO:0005794|GO:0005802|GO:0006486|GO:0008375|GO:0009101|GO:0016020|GO:0016021|GO:0016740|GO:0016757|GO:0031985|GO:0032868|GO:0048729|GO:0050901|GO:0060352|GO:0060993	chr19		glucosaminyl (N-acetyl) transferase 1, core 2 [Source:MGI Symbol;Acc:MGI:95676]	17356667	protein_coding	ENSMUST00000169897|ENSMUST00000174137|ENSMUST00000174236	17326141	-
ENSMUSG00000024776	0.0425096	up	1.3819	31	25	28.5	25.8235	26	43.6176	32.0882	14	37	18.275	47	31	30.7059	32.6912	36.5882	37.7017	30	0.0734205	0.0774136	-0.255863	0.0111899	-0.252291	0.469379	-0.0111899	-1.00598	0.52373	-0.798204	0.538857	-0.0108762	-0.146305	0.211781	0.687606	0.653133	0.514477	Stambpl1	76630	ENSMUSG00000024776	GO:0003674|GO:0006508|GO:0008150|GO:0008233|GO:0008237|GO:0016020|GO:0016787|GO:0046872	chr19	D3Z0S7	STAM binding protein like 1 [Source:MGI Symbol;Acc:MGI:1923880]	34240333	protein_coding	ENSMUST00000054956|ENSMUST00000119603|ENSMUST00000125232|ENSMUST00000129535|ENSMUST00000130756	34192229	+
ENSMUSG00000035783	0.0330029	down	-1.25471	2951.41	2886.81	3392.44	2296.36	2660.5	3099.05	2957.46	1856.62	1685.46	2809.49	1814.25	1999.33	2122.12	1894.16	2333.94	1624.6	1853.97	0.146069	0.428474	0.139008	-0.0146379	-0.0755939	0.119803	0.0146379	-0.455216	-0.467137	-0.034255	-0.690919	-0.50012	-0.535803	-0.432054	0.182507	-0.417901	-0.0363531	Acta2	11475	ENSMUSG00000035783	GO:0000166|GO:0005515|GO:0005524|GO:0005615|GO:0005737|GO:0005856|GO:0008217|GO:0010628|GO:0014829|GO:0015629|GO:0019901|GO:0030027|GO:0030175|GO:0030485|GO:0044297|GO:0070062|GO:0090131	chr19		actin, alpha 2, smooth muscle, aorta [Source:MGI Symbol;Acc:MGI:87909]	34255336	protein_coding	ENSMUST00000039631	34241090	-
ENSMUSG00000060224	0.0132469	up	1.69896	16	16.5	18.8923	36.6765	18.1029	35.5588	26	18.4033	11.2794	10.7941	28.75	30.5	41.4706	25.0735	33.5147	19.2941	41.6324	-0.187767	0.17096	-0.156017	1.21037	-0.0815692	0.867683	0.378286	0.0815687	-0.497094	-0.864822	0.522767	0.658674	0.980278	0.522054	1.25403	0.379674	1.68023	Pyroxd2	74580	ENSMUSG00000060224	GO:0005622|GO:0016491|GO:0055114	chr19		pyridine nucleotide-disulphide oxidoreductase domain 2 [Source:MGI Symbol;Acc:MGI:1921830]	42752775	protein_coding		42725858	-
ENSMUSG00000025192	0.00458554	up	1.25262	63.3541	39.8619	60.9068	40.8333	60.5249	71.5	47.639	57.8667	49.5	71.1805	64.0121	84.2195	84.7312	60.6655	63.9167	57.5333	46.2333	0.14941	-0.204683	-0.115402	-0.282929	0.0115466	0.22723	-0.396272	0.0861459	-0.0115466	0.208226	0.0293603	0.475831	0.362893	0.148575	0.537238	0.307722	0.183268	Entpd7	93685	ENSMUSG00000025192	GO:0005634|GO:0009191|GO:0009203|GO:0016020|GO:0016021|GO:0016787|GO:0017110|GO:0017111|GO:0030659|GO:0031410|GO:0046872	chr19		ectonucleoside triphosphate diphosphohydrolase 7 [Source:MGI Symbol;Acc:MGI:2135885]	43733697	protein_coding	ENSMUST00000081079|ENSMUST00000131293|ENSMUST00000134481|ENSMUST00000144314|ENSMUST00000152786	43689672	+
ENSMUSG00000033033	0.0335243	up	1.43508	86.9338	88.9412	41.8162	37.1544	48.9559	88.4706	96.1838	87.4191	69.0074	87.7132	113.066	113.522	126.257	80.8971	107.596	79.5956	54.5956	0.083878	0.431145	-1.17996	-0.941155	-0.816512	0.0124731	0.0953684	0.15935	-0.0542369	-0.0124731	0.3281	0.384564	0.416284	0.0417752	0.766582	0.254001	-0.0988927	Calhm2	72691	ENSMUSG00000033033	GO:0005261|GO:0005887|GO:0006810|GO:0006811|GO:0016020|GO:0016021|GO:0034220|GO:0098655	chr19	D3Z2E8	calcium homeostasis modulator 2 [Source:MGI Symbol;Acc:MGI:1919941]	47138294	protein_coding	ENSMUST00000035822|ENSMUST00000140512	47105353	-
ENSMUSG00000025089	0.0134014	up	1.34295	294.469	167.31	351.209	278	205.378	302.727	232.5	252.5	160.118	175.907	317.963	283.44	375.206	402.559	218.5	227.744	278.477	0.314832	-0.186425	0.361069	0.433152	-0.276959	0.258046	-0.16044	0.16044	-0.369099	-0.537699	0.290619	0.175461	0.458426	0.827643	0.259423	0.241481	0.722638	Gfra1	14585	ENSMUSG00000025089	GO:0004872|GO:0005886|GO:0007169|GO:0007399|GO:0009653|GO:0016020|GO:0019898|GO:0031225|GO:0070062	chr19	A0A1C7ZN00|D3YUD5|D3YWL3|D3Z3C9|D6RDD4	glial cell line derived neurotrophic factor family receptor alpha 1 [Source:MGI Symbol;Acc:MGI:1100842]	58455909	protein_coding	ENSMUST00000026076|ENSMUST00000123957|ENSMUST00000129100|ENSMUST00000131877|ENSMUST00000135730|ENSMUST00000138530|ENSMUST00000140141|ENSMUST00000152507|ENSMUST00000169850	58235604	-
ENSMUSG00000031101	0.0452006	up	1.38363	31	10	19	11	14	27	31	18	14	20	26	19	24	21.1618	21.2206	28	26	0.827871	-0.490064	-0.086375	-0.465542	-0.390925	0.531877	0.693485	0.111042	-0.123917	0.0863748	0.439158	0.0373058	0.252666	0.33879	0.656142	0.978382	1.06248	Sash3	74131	ENSMUSG00000031101	GO:0002639|GO:0002726|GO:0002821|GO:0005634|GO:0005737|GO:0030890|GO:0032729|GO:0032733|GO:0032743|GO:0032753|GO:0032760|GO:0042102|GO:0043372|GO:0046622|GO:0048873|GO:0051251	chrX		SAM and SH3 domain containing 3 [Source:MGI Symbol;Acc:MGI:1921381]	48161565	protein_coding	ENSMUST00000033427	48146436	+
ENSMUSG00000046287	0.019666	up	1.75194	19.2218	26.3595	9.44444	8	26.6512	21.9679	11.45	19.7333	7	24.7843	32.9175	34.1948	37.0464	39.4538	18.9411	19.2944	12.0088	-0.0479817	0.721931	-1.28117	-1.1113	0.351519	0.0479817	-0.929766	0.0573492	-1.31025	0.209469	0.59317	0.698752	0.692636	1.05116	0.30587	0.25481	-0.23827	Pnma3	245468	ENSMUSG00000046287	GO:0003674|GO:0003676|GO:0005575|GO:0005634|GO:0005730|GO:0008150|GO:0008270|GO:0046872	chrX		paraneoplastic antigen MA3 [Source:MGI Symbol;Acc:MGI:2180565]	73068191	protein_coding	ENSMUST00000060418	73064787	+
ENSMUSG00000031433	0.00415388	down	-1.25674	60.6051	41.9412	98.5147	60.1324	78.3382	74.1765	71.4412	59	50	72.8088	59.6471	58.5147	62.6176	60.4559	40.9559	39.9118	28.4265	-0.129189	-0.345926	0.363735	0.0608659	0.169135	0.065649	-0.0262575	-0.100471	-0.211646	0.026258	-0.287132	-0.264124	-0.28803	-0.0710168	-0.319482	-0.434461	-0.733029	Rbm41	237073	ENSMUSG00000031433	GO:0000398|GO:0003676|GO:0003723|GO:0005689|GO:0030626|GO:0032502|GO:0097157	chrX	A2AG09	RNA binding motif protein 41 [Source:MGI Symbol;Acc:MGI:2444923]	139998595	protein_coding	ENSMUST00000033810|ENSMUST00000087400|ENSMUST00000113007|ENSMUST00000113011|ENSMUST00000135126|ENSMUST00000138635|ENSMUST00000148703	139889511	-
ENSMUSG00000025257	0.0211558	down	-1.37601	17.5735	15	26.4118	20.4265	30.4338	15.0147	22.25	19	12.1912	23.5147	11.6076	21	17.4559	17.5235	10.9118	13.7381	6.33824	-0.193026	-0.107134	0.186773	0.225361	0.527291	-0.516739	0.012989	-0.012989	-0.52554	0.117905	-0.926311	-0.0203376	-0.408689	-0.135409	-0.505471	-0.250901	-1.17591	Ribc1	66611	ENSMUSG00000025257	GO:0003674|GO:0005575|GO:0008150	chrX		RIB43A domain with coiled-coils 1 [Source:MGI Symbol;Acc:MGI:1913861]	152016295	protein_coding	ENSMUST00000026288|ENSMUST00000133517	152004582	-
ENSMUSG00000091736	0.00519606	down	-1.26097	87.5588	53.4191	75.742	68.2059	94.2941	99.9191	60.2794	68.9412	63.875	71.625	66.8309	54.0441	73.0882	56.5	38.4044	53.2353	44.625	0.268697	-0.129866	-0.14844	0.109692	0.303658	0.36252	-0.404277	-0.00874853	0.00874805	-0.130321	-0.255997	-0.511715	-0.197889	-0.301578	-0.54521	-0.151821	-0.215341	Yy2	100073351	ENSMUSG00000091736	GO:0000987|GO:0003676|GO:0003677|GO:0005634|GO:0006351|GO:0006355|GO:0006357|GO:0043565|GO:0045944|GO:0046872	chrX		Yy2 transcription factor [Source:MGI Symbol;Acc:MGI:3837947]	157568985	protein_coding	ENSMUST00000065806	157566119	-
